# Supplementary material for: The Native Hawaiian Insect Microbiome Initiative: A Critical Perspective for Hawaiian Insect Evolution
Source: Insects. 2017 Dec 19;8(4):130. doi: 10.3390/insects8040130 (PMC5746813; doi:10.3390/insects8040130)
Supplement: Supplementary file 1 [file insects-08-00130-s001.zip]

Archive with 1 entries (1 files):
- Copy of insects-240798-supplementary.xlsx
