# Supplementary material for: The Native Hawaiian Insect Microbiome Initiative: A Critical Perspective for Hawaiian Insect Evolution
Source: Insects. 2017 Dec 19;8(4):130. doi: 10.3390/insects8040130 (PMC5746813; doi:10.3390/insects8040130)
Supplement: Supplementary file 1 [file insects-08-00130-s001.zip › Copy of insects-240798-supplementary.xlsx]

## Sheet: Bacterial_OTU_Table_Full.txt
#OTU ID	IM.057.hyl	IM.003.Plag	IM.043.Lei	IM.041.Lei	IM.049.Hyp	IM.064.Nesn	IM.063.Nysw	IM.015.Nyt	CO	IM.052.Dtan	IM.002.Plag	IM.048.Hyp	IM.047.Hyp	IM.017.Nyt	IM.008.Neso	IM.054.hyl	IM.065.Nesn	IM.029.Dict	IM.045.Dcha	IM.044.Dcha	IM.001.Plag	IM.062.Nysw	IM.060.Nysw	IM.059.Nysw	IM.051.Dsilv	IM.050.Doch	IM.046.Dcha	IM.006.Neso	IM.025.Nyw	IM.016.Nyt	IM.007.Neso	IM.042.Lei	taxonomy
FJ944692.1.1306	0	1	1	5	5	0	0	1	4	1	1	6	4	1	2	0	0	0	0	0	0	0	0	0	0	0	0	0	0	0	0	0	D_0__Bacteria; D_1__Proteobacteria; D_2__Alphaproteobacteria; D_3__Rhizobiales; D_4__Rhizobiaceae; D_5__Rhizobium
JQ269569.1.1456	4	0	4	4	5	0	0	0	0	0	3	1	0	0	0	4	2	1	0	0	0	0	0	0	0	0	0	0	0	0	0	0	D_0__Bacteria; D_1__Proteobacteria; D_2__Gammaproteobacteria; D_3__Enterobacteriales; D_4__Enterobacteriaceae; D_5__Buchnera; Ambiguous_taxa
JN012642.1.1446	2	33	36	14	14	0	0	0	0	0	23	31	1	0	0	12	11	38	0	0	0	0	0	0	0	0	0	0	0	0	0	0	D_0__Bacteria; D_1__Firmicutes; D_2__Clostridia; D_3__Clostridiales; D_4__Lachnospiraceae; D_5__Lachnospiraceae NK4A136 group; D_6__uncultured bacterium
FM874460.1.1478	0	3	0	0	0	0	0	0	0	0	0	0	0	0	0	0	0	0	2	5	0	0	0	0	0	0	0	0	0	0	0	0	D_0__Bacteria; D_1__Actinobacteria; D_2__Actinobacteria; D_3__Corynebacteriales; D_4__Nocardiaceae; D_5__Gordonia; Ambiguous_taxa
GQ284469.1.1314	0	0	0	0	0	0	0	0	0	0	0	0	0	0	0	0	0	0	0	0	0	8	5	3	0	0	0	0	0	0	0	0	D_0__Bacteria; D_1__Proteobacteria; D_2__Gammaproteobacteria; D_3__Pseudomonadales; D_4__Moraxellaceae; D_5__Acinetobacter
FJ900888.1.1397	0	0	0	0	0	0	3	0	0	0	0	0	0	0	0	0	0	0	0	0	0	0	1849	1515	0	0	0	0	0	0	0	0	D_0__Bacteria; D_1__Proteobacteria; D_2__Gammaproteobacteria; D_3__Pseudomonadales; D_4__Pseudomonadaceae; D_5__Pseudomonas; Ambiguous_taxa
HQ681741.1.1450	6	16	12	22	17	0	0	0	0	0	10	22	0	0	0	4	19	7	0	0	0	0	0	0	0	0	0	0	0	0	0	0	D_0__Bacteria; D_1__Firmicutes; D_2__Clostridia; D_3__Clostridiales; D_4__Ruminococcaceae; D_5__[Eubacterium] coprostanoligenes group; D_6__uncultured bacterium
KF318246.1.1399	0	0	0	0	0	0	0	0	0	38	0	0	0	0	0	0	0	0	270	3268	0	0	0	0	5	62	135	0	0	0	0	0	D_0__Bacteria; D_1__Firmicutes; D_2__Clostridia; D_3__Clostridiales; D_4__Ruminococcaceae; D_5__uncultured; D_6__uncultured Firmicutes bacterium
AB702728.1.1499	41	401	232	266	110	0	0	0	2	0	244	354	9	0	0	136	17	798	0	0	0	0	0	0	0	0	0	0	4	0	0	0	D_0__Bacteria; D_1__Bacteroidetes; D_2__Bacteroidia; D_3__Bacteroidales; D_4__Bacteroidales S24-7 group; D_5__uncultured bacterium; D_6__uncultured bacterium
EU460412.1.1431	0	0	0	0	0	0	0	0	0	0	0	0	0	0	0	0	0	0	8	5	0	0	0	0	0	0	3	0	0	0	0	0	D_0__Bacteria; D_1__Firmicutes; D_2__Bacilli; D_3__Lactobacillales; D_4__Lactobacillaceae; D_5__Lactobacillus; D_6__uncultured bacterium
JN012628.1.1440	0	3	0	0	7	0	0	0	0	0	1	3	0	0	0	0	0	0	0	0	0	0	0	0	0	0	0	0	0	0	0	0	D_0__Bacteria; D_1__Firmicutes; D_2__Clostridia; D_3__Clostridiales; D_4__Lachnospiraceae; D_5__Roseburia; D_6__uncultured bacterium
HW066323.1.1502	3	9	4	7	6	0	0	0	0	1	5	24	0	0	0	6	1	7	0	0	0	0	0	0	0	0	0	0	0	0	0	0	D_0__Bacteria; D_1__Firmicutes; D_2__Clostridia; D_3__Clostridiales; D_4__Lachnospiraceae; D_5__Lachnospiraceae NK4A136 group; D_6__uncultured bacterium
KF598757.1.1421	0	0	0	0	0	1	0	28	0	0	0	0	0	31	19	0	5	0	0	0	0	0	1	0	0	0	0	11	15	26	0	0	D_0__Bacteria; D_1__Proteobacteria; D_2__Alphaproteobacteria; D_3__Rickettsiales; D_4__Anaplasmataceae; D_5__Wolbachia
AYPR01000038.52.1523	1	1	2	0	4	20	0	0	0	0	2	0	0	0	0	1	2	0	0	0	0	0	0	0	0	0	0	0	0	0	0	0	D_0__Bacteria; D_1__Proteobacteria; D_2__Alphaproteobacteria; D_3__Rhodobacterales; D_4__Rhodobacteraceae; D_5__Rhodobacter
AB009184.1.1426	2	2	0	0	0	6	0	0	0	0	1	0	0	0	0	1	0	0	0	0	0	0	0	0	0	0	0	0	0	0	0	0	D_0__Bacteria; D_1__Bacteroidetes; D_2__Bacteroidia; D_3__Bacteroidales; D_4__Prevotellaceae; D_5__Prevotella 1
HW066327.1.1497	2	3	7	8	1	0	0	0	0	0	11	10	6	0	0	7	2	6	0	0	0	0	0	0	0	0	0	0	0	0	0	0	D_0__Bacteria; D_1__Firmicutes; D_2__Clostridia; D_3__Clostridiales; D_4__Ruminococcaceae; D_5__Ruminiclostridium 5; D_6__uncultured bacterium
EU452575.1.1400	0	0	8	0	7	0	0	0	0	0	12	7	0	0	0	4	15	0	0	0	0	0	0	0	0	0	0	0	0	0	0	0	D_0__Bacteria; D_1__Bacteroidetes; D_2__Bacteroidia; D_3__Bacteroidales; D_4__Rikenellaceae; D_5__Alistipes; D_6__uncultured bacterium
AB018211.1.1506	0	23	0	0	0	1	1082	0	0	0	0	0	0	0	0	0	0	0	0	0	4	2660	91	75	0	0	0	0	9	0	0	0	D_0__Bacteria; D_1__Firmicutes; D_2__Bacilli; D_3__Lactobacillales; D_4__Streptococcaceae; D_5__Lactococcus; D_6__uncultured bacterium
HG798451.1.1400	3	27	1	4	0	42	241	0	0	577	9	14	0	0	3	3	4	0	1318	2286	6	423	46	23	404	885	323	0	10	0	0	0	D_0__Bacteria; D_1__Firmicutes; D_2__Bacilli; D_3__Lactobacillales; D_4__Enterococcaceae; D_5__Enterococcus; D_6__Enterococcus durans
JX889341.1.1497	1	0	0	0	0	9	0	0	0	0	1	0	0	0	0	0	1	0	0	0	0	0	0	0	0	0	0	0	0	0	0	0	D_0__Bacteria; D_1__Bacteroidetes; D_2__Bacteroidia; D_3__Bacteroidales; D_4__Prevotellaceae; D_5__Prevotella 1; Ambiguous_taxa
HM122049.1.1317	0	167	0	0	0	0	0	0	0	0	0	0	0	0	0	0	0	0	24	0	34	0	0	0	0	0	0	0	1	0	0	0	D_0__Bacteria; D_1__Proteobacteria; D_2__Gammaproteobacteria; D_3__Enterobacteriales; D_4__Enterobacteriaceae; D_5__Morganella
AJ292587.1.1465	0	15	0	0	0	0	0	0	0	0	5	0	0	0	0	0	0	0	0	0	0	0	0	0	0	0	0	0	0	0	0	0	D_0__Bacteria; D_1__Acidobacteria; D_2__Acidobacteria; D_3__Acidobacteriales; D_4__Acidobacteriaceae (Subgroup 1)
FJ879536.1.1488	1	0	4	1	0	0	0	0	0	0	0	1	2	0	0	6	0	1	0	0	0	0	0	0	0	0	0	0	0	0	0	0	D_0__Bacteria; D_1__Firmicutes; D_2__Erysipelotrichia; D_3__Erysipelotrichales; D_4__Erysipelotrichaceae; D_5__uncultured; D_6__uncultured bacterium
JF128991.1.1345	0	0	16	0	0	0	0	0	0	0	0	0	0	0	0	0	0	0	0	0	0	0	0	0	0	0	0	0	0	0	0	0	D_0__Bacteria; D_1__Bacteroidetes; D_2__Flavobacteriia; D_3__Flavobacteriales; D_4__Flavobacteriaceae; D_5__Chryseobacterium; Ambiguous_taxa
DQ015435.1.1341	8	3	4	8	0	0	0	0	0	0	2	13	0	0	0	4	2	2	0	0	0	0	0	0	0	0	0	0	0	0	0	0	D_0__Bacteria; D_1__Firmicutes; D_2__Clostridia; D_3__Clostridiales; D_4__Ruminococcaceae; D_5__Ruminiclostridium; D_6__uncultured bacterium
AB522125.1.1449	0	0	0	0	0	0	0	0	0	1	0	0	0	0	0	0	0	0	5520	1061	0	0	0	0	34592	1102	236	0	0	0	0	0	D_0__Bacteria; D_1__Bacteroidetes; D_2__Bacteroidia; D_3__Bacteroidales; D_4__Porphyromonadaceae; D_5__Dysgonomonas
AB809579.1.1427	1	6	6	0	0	0	0	0	0	0	4	2	0	0	0	3	1	0	0	0	0	0	0	0	0	0	0	0	0	0	0	0	D_0__Bacteria; D_1__Firmicutes; D_2__Bacilli; D_3__Lactobacillales; D_4__Lactobacillaceae; D_5__Lactobacillus; D_6__uncultured bacterium
FN563300.1.1447	0	1	0	0	4	0	0	0	0	0	0	4	0	0	0	0	0	1	0	0	0	0	0	0	0	0	0	0	0	0	0	0	D_0__Bacteria; D_1__Firmicutes; D_2__Clostridia; D_3__Clostridiales; D_4__Lachnospiraceae; D_5__Blautia; D_6__uncultured bacterium
DQ777897.1.1499	0	2	3	0	5	0	0	0	0	0	0	2	0	0	0	0	0	1	0	0	0	0	0	0	0	0	0	0	0	0	0	0	D_0__Bacteria; D_1__Firmicutes; D_2__Clostridia; D_3__Clostridiales; D_4__Ruminococcaceae; D_5__Ruminiclostridium 9; D_6__uncultured bacterium
EU778463.1.1401	0	0	0	0	0	0	4	0	0	0	0	0	0	0	0	0	0	0	2	1	0	8	0	0	0	0	0	0	0	0	0	0	D_0__Bacteria; D_1__Proteobacteria; D_2__Gammaproteobacteria; D_3__Enterobacteriales; D_4__Enterobacteriaceae
AATF01002564.10.1217	2	35	13	7	8	0	0	0	0	0	17	17	1	0	0	10	2	63	0	0	0	0	0	0	0	0	0	0	0	0	0	0	D_0__Bacteria; D_1__Actinobacteria; D_2__Coriobacteriia; D_3__Coriobacteriales; D_4__Coriobacteriaceae; D_5__Enterorhabdus
GQ411503.1.1389	409	547	298	633	1502	54	0	0	11	1	529	415	866	0	1	388	754	108	0	0	0	0	0	0	1	0	0	1	0	0	0	0	D_0__Bacteria; D_1__Proteobacteria; D_2__Alphaproteobacteria; D_3__Rhizobiales; D_4__Methylobacteriaceae; D_5__Methylobacterium; Ambiguous_taxa
EU773656.1.1399	9	4	0	0	6	27	0	0	0	0	1	3	0	0	0	0	10	0	0	0	0	0	0	0	0	0	0	0	0	0	0	0	D_0__Bacteria; D_1__Bacteroidetes; D_2__Bacteroidia; D_3__Bacteroidales; D_4__Prevotellaceae; D_5__Prevotella 1; D_6__uncultured bacterium
GQ199737.1.1616	0	1	0	0	0	11	0	0	0	0	0	0	0	0	0	0	0	0	0	0	0	0	0	0	0	0	0	0	0	0	0	0	D_0__Bacteria; D_1__Firmicutes; D_2__Bacilli; D_3__Bacillales; D_4__Bacillaceae; D_5__Bacillus
EU506289.1.1394	5	18	25	14	7	0	0	0	0	0	2	20	0	0	0	9	19	24	0	0	0	0	0	0	0	0	0	0	0	0	0	0	D_0__Bacteria; D_1__Firmicutes; D_2__Clostridia; D_3__Clostridiales; D_4__Lachnospiraceae; D_5__uncultured; D_6__uncultured bacterium
EF603417.1.1478	9	3	11	2	0	0	0	0	0	0	8	12	0	0	0	4	4	3	0	0	0	0	0	0	0	0	0	0	0	0	0	0	D_0__Bacteria; D_1__Bacteroidetes; D_2__Bacteroidia; D_3__Bacteroidales; D_4__Rikenellaceae; D_5__Alistipes; D_6__uncultured bacterium
GU303934.1.1510	12	33	0	0	29	163	0	0	0	0	10	1	0	0	0	6	3	1	0	0	0	0	0	0	0	0	0	0	0	0	0	0	D_0__Bacteria; D_1__Firmicutes; D_2__Negativicutes; D_3__Selenomonadales; D_4__Veillonellaceae; D_5__Schwartzia
EF097069.1.1401	0	11	17	2	9	0	0	0	0	0	29	14	0	0	0	7	64	5	0	0	0	0	0	0	0	0	0	0	0	0	0	0	D_0__Bacteria; D_1__Bacteroidetes; D_2__Bacteroidia; D_3__Bacteroidales; D_4__Bacteroidales S24-7 group; D_5__uncultured bacterium; D_6__uncultured bacterium
JN012821.1.1462	11	7	4	13	20	0	1	4	7	1	7	9	22	0	7	1	9	6	0	0	10	0	1	1	1	1	0	2	0	2	9	4	D_0__Bacteria; D_1__Bacteroidetes; D_2__Bacteroidia; D_3__Bacteroidales; D_4__Bacteroidales S24-7 group; D_5__uncultured bacterium; D_6__uncultured bacterium
HM835697.1.1346	0	5	1	14	0	0	0	0	0	0	0	5	0	0	0	2	4	6	0	0	0	0	0	0	0	0	0	0	0	0	0	0	D_0__Bacteria; D_1__Firmicutes; D_2__Clostridia; D_3__Clostridiales; D_4__Ruminococcaceae; D_5__Anaerotruncus
GU120122.1.1510	5	1	0	0	19	139	0	0	0	0	4	2	0	0	0	1	6	0	0	0	0	0	0	0	0	0	0	0	0	0	0	0	D_0__Bacteria; D_1__Firmicutes; D_2__Negativicutes; D_3__Selenomonadales; D_4__Acidaminococcaceae; D_5__Succiniclasticum; D_6__uncultured rumen bacterium
GABT01019963.848.2718	0	0	0	0	0	0	0	0	0	0	0	0	0	0	0	0	0	0	13	5	0	0	0	0	0	0	13	0	0	0	0	0	D_0__Bacteria; D_1__Cyanobacteria; D_2__Chloroplast; D_3__Musa itinerans; D_4__Musa itinerans; D_5__Musa itinerans; D_6__Musa itinerans
GEDT01062209.118.1586	0	0	0	0	0	6	0	0	0	0	0	0	0	0	0	0	1	0	1	0	0	443	550	557	0	0	0	0	0	0	0	0	D_0__Bacteria; D_1__Proteobacteria; D_2__Gammaproteobacteria; D_3__Pseudomonadales; D_4__Moraxellaceae; D_5__Acinetobacter; Ambiguous_taxa
JQ608048.1.1421	0	0	0	0	0	0	0	0	0	0	0	0	0	0	0	0	0	0	8	2	0	0	0	0	0	0	1	0	0	0	0	0	D_0__Bacteria; D_1__Bacteroidetes; D_2__Bacteroidia; D_3__Bacteroidales; D_4__Porphyromonadaceae; D_5__Dysgonomonas
JX889306.1.1494	0	3	0	0	0	13	0	0	0	0	1	0	0	0	0	0	6	1	0	0	0	0	0	0	0	0	0	0	0	0	0	0	D_0__Bacteria; D_1__Bacteroidetes; D_2__Bacteroidia; D_3__Bacteroidales; D_4__Prevotellaceae; D_5__Prevotella 1; D_6__uncultured bacterium
AB795324.1.1449	0	0	0	0	0	158	0	1	0	0	0	0	0	0	3896	0	11503	0	0	0	0	0	0	0	0	0	0	2911	0	0	14352	0	D_0__Bacteria; D_1__Bacteroidetes; D_2__Flavobacteriia; D_3__Flavobacteriales; D_4__Blattabacteriaceae; D_5__Candidatus Sulcia; D_6__Candidatus Sulcia muelleri
EU560788.1.1494	0	0	0	0	0	0	0	0	0	0	0	0	0	0	0	0	0	0	0	0	0	5	3	9	0	0	0	0	0	0	0	0	D_0__Bacteria; D_1__Proteobacteria; D_2__Gammaproteobacteria; D_3__Pseudomonadales; D_4__Moraxellaceae; D_5__Acinetobacter; Ambiguous_taxa
GU302708.1.1494	0	0	0	0	0	13	0	0	0	0	0	0	0	0	0	0	0	0	0	0	0	0	0	0	0	0	0	0	0	0	0	0	D_0__Bacteria; D_1__Bacteroidetes; D_2__Bacteroidia; D_3__Bacteroidales; D_4__Prevotellaceae; D_5__Prevotella 1; D_6__uncultured rumen bacterium
JQ516373.1.1441	2	0	2	0	0	4	0	0	0	0	1	1	0	0	0	0	0	1	0	0	0	0	0	0	0	0	0	0	0	0	0	0	D_0__Bacteria; D_1__Proteobacteria; D_2__Gammaproteobacteria; D_3__Enterobacteriales; D_4__Enterobacteriaceae; D_5__Escherichia-Shigella; D_6__uncultured bacterium
FR873975.1.1545	11	7	0	0	2	63	0	0	0	0	2	2	1	0	0	5	15	0	0	0	0	0	0	0	0	0	0	0	0	0	0	0	D_0__Bacteria; D_1__Firmicutes; D_2__Bacilli; D_3__Lactobacillales; D_4__Lactobacillaceae; D_5__Lactobacillus; D_6__Lactobacillus fermentum
HM778152.1.1507	0	0	0	0	0	0	0	0	0	0	0	0	17	0	0	0	0	0	0	0	0	0	0	0	0	0	0	0	0	0	3	0	D_0__Bacteria; D_1__Bacteroidetes; D_2__Bacteroidia; D_3__Bacteroidales; D_4__Prevotellaceae; D_5__Alloprevotella; D_6__uncultured bacterium
DQ815337.1.1434	0	10	0	8	12	0	0	0	0	0	2	7	24	1	0	5	3	6	0	0	1	0	0	0	0	1	0	0	0	0	0	3	D_0__Bacteria; D_1__Bacteroidetes; D_2__Bacteroidia; D_3__Bacteroidales; D_4__Bacteroidales S24-7 group; D_5__uncultured bacterium; D_6__uncultured bacterium
GU304489.1.1487	0	2	0	0	1	5	0	0	0	0	0	0	0	0	0	0	5	0	0	0	0	0	0	0	0	0	0	0	0	0	0	0	D_0__Bacteria; D_1__Synergistetes; D_2__Synergistia; D_3__Synergistales; D_4__Synergistaceae; D_5__Pyramidobacter; D_6__uncultured rumen bacterium
EF096728.1.1407	38	303	376	200	159	0	0	0	0	0	162	436	102	0	0	229	104	173	0	0	0	0	0	0	0	0	0	0	0	0	4	0	D_0__Bacteria; D_1__Bacteroidetes; D_2__Bacteroidia; D_3__Bacteroidales; D_4__Prevotellaceae; D_5__Alloprevotella; D_6__uncultured bacterium
HM807741.1.1341	1	5	2	3	3	0	0	0	0	0	4	0	3	0	0	0	4	3	0	0	0	0	0	0	0	0	0	0	0	0	0	0	D_0__Bacteria; D_1__Firmicutes; D_2__Clostridia; D_3__Clostridiales; D_4__Lachnospiraceae; D_5__Lachnospiraceae NK4A136 group; D_6__uncultured bacterium
JQ192780.1.1330	1	3	0	1	2	2	0	0	0	0	1	0	0	0	0	0	2	1	0	0	0	0	0	0	0	0	0	0	0	0	0	0	D_0__Bacteria; D_1__Proteobacteria; D_2__Epsilonproteobacteria; D_3__Campylobacterales; D_4__Helicobacteraceae; D_5__Helicobacter
GQ327036.1.1341	3	3	3	0	0	22	0	0	0	0	0	0	0	0	0	0	0	1	0	0	0	0	0	0	0	0	0	0	0	0	0	0	D_0__Bacteria; D_1__Bacteroidetes; D_2__Bacteroidia; D_3__Bacteroidales; D_4__Prevotellaceae; D_5__Prevotella 1; D_6__uncultured rumen bacterium
GZ793541.182.1466	6	5	0	0	5	76	0	0	0	0	1	3	0	0	0	2	7	0	0	0	0	0	0	0	0	0	0	0	0	0	0	2	D_0__Bacteria; D_1__Proteobacteria; D_2__Betaproteobacteria; D_3__Neisseriales; D_4__Neisseriaceae; D_5__Neisseria
FR683650.1.1439	0	0	0	0	2	0	0	0	0	0	4	0	0	0	0	7	0	2	0	0	0	0	0	0	0	0	0	0	0	0	0	0	D_0__Bacteria; D_1__Cyanobacteria; D_2__Chloroplast
JN850782.1.1470	1	0	0	1	0	5	0	0	0	0	4	0	5	0	0	0	4	0	0	0	0	0	0	0	0	0	0	0	0	0	0	0	D_0__Bacteria; D_1__Proteobacteria; D_2__Gammaproteobacteria; D_3__Pseudomonadales; D_4__Pseudomonadaceae; D_5__Pseudomonas; D_6__Pseudomonas koreensis
FJ904266.1.1489	0	0	0	0	0	0	0	0	0	9	0	0	0	0	0	0	0	0	0	5	0	0	0	0	9	8	9	0	0	0	0	0	D_0__Bacteria; D_1__Proteobacteria; D_2__Gammaproteobacteria; D_3__Pseudomonadales; D_4__Pseudomonadaceae; D_5__Pseudomonas
HM534773.1.1436	0	7	2	2	1	0	0	0	0	0	5	6	0	0	0	0	1	2	0	0	0	0	0	0	0	0	0	0	0	0	0	0	D_0__Bacteria; D_1__Firmicutes; D_2__Bacilli; D_3__Lactobacillales; D_4__Lactobacillaceae; D_5__Lactobacillus; D_6__uncultured bacterium
JN012651.1.1441	1	2	4	1	3	0	0	0	0	0	1	5	0	0	0	1	0	3	0	0	0	0	0	0	0	0	0	0	0	0	0	0	D_0__Bacteria; D_1__Firmicutes; D_2__Clostridia; D_3__Clostridiales; D_4__Lachnospiraceae; D_5__uncultured; D_6__uncultured bacterium
GQ327600.1.1339	0	2	0	0	0	10	0	0	0	0	0	0	0	0	0	0	0	0	0	0	0	0	0	0	0	0	0	0	0	0	0	0	D_0__Bacteria; D_1__Bacteroidetes; D_2__Bacteroidia; D_3__Bacteroidales; D_4__Prevotellaceae; D_5__Prevotella 1; D_6__uncultured rumen bacterium
HQ400083.1.1519	2	0	0	0	0	21	0	0	0	0	0	0	1	0	0	0	0	1	0	0	0	0	0	0	0	0	0	0	0	0	0	0	D_0__Bacteria; D_1__Firmicutes; D_2__Negativicutes; D_3__Selenomonadales; D_4__Acidaminococcaceae; D_5__Succiniclasticum; D_6__uncultured rumen bacterium
FN821377.1.1489	0	26	0	0	0	3	3	0	0	8	17	0	0	0	0	0	0	0	18	24	29	5	0	0	6	12	9	0	0	0	0	0	D_0__Bacteria; D_1__Firmicutes; D_2__Bacilli; D_3__Lactobacillales; D_4__PeH08; D_5__uncultured bacterium; D_6__uncultured bacterium
GU255499.1.1408	17	49	6	17	53	2	0	0	0	0	28	16	31	0	0	13	47	4	3	0	0	2	0	0	0	0	0	0	0	0	0	0	D_0__Bacteria; D_1__Proteobacteria; D_2__Alphaproteobacteria; D_3__Caulobacterales; D_4__Caulobacteraceae; D_5__Brevundimonas
JUYT01000096.171.1693	9	17	1	5	26	709	0	0	0	0	14	12	4	0	0	12	31	9	0	0	0	0	0	0	0	0	0	0	0	0	0	0	D_0__Bacteria; D_1__Proteobacteria; D_2__Gammaproteobacteria; D_3__Enterobacteriales; D_4__Enterobacteriaceae; D_5__Proteus
AY992283.1.1273	0	1	5	10	2	0	0	0	0	0	2	4	0	0	0	2	0	1	0	0	0	0	0	0	0	0	0	0	0	0	0	0	D_0__Bacteria; D_1__Firmicutes; D_2__Clostridia; D_3__Clostridiales; D_4__Family XIII; D_5__[Eubacterium] brachy group; D_6__uncultured bacterium
AM405507.1.1470	0	6	2	12	1	0	0	0	0	0	2	8	2	0	0	4	4	2	0	0	0	0	0	0	0	0	0	0	0	0	0	0	D_0__Bacteria; D_1__Firmicutes; D_2__Clostridia; D_3__Clostridiales; D_4__Ruminococcaceae; D_5__uncultured; D_6__uncultured bacterium
HM248444.1.1359	0	29	15	1	0	63	0	0	0	0	14	4	7	0	3	3	3	2	0	0	1	197	16	13	0	0	1	0	1	0	0	14	D_0__Bacteria; D_1__Proteobacteria; D_2__Gammaproteobacteria; D_3__Pseudomonadales; D_4__Moraxellaceae; D_5__Acinetobacter
EU451986.1.1398	0	0	0	0	0	0	0	0	9	0	0	0	0	0	0	2	2	0	0	0	0	0	0	0	0	0	0	0	0	0	0	0	D_0__Bacteria; D_1__Bacteroidetes; D_2__Bacteroidia; D_3__Bacteroidales; D_4__Rikenellaceae; D_5__Alistipes
AB185742.1.1529	4	13	5	6	7	0	0	0	0	0	1	8	0	0	0	6	1	11	0	0	0	0	0	0	0	0	0	0	0	0	0	0	D_0__Bacteria; D_1__Firmicutes; D_2__Clostridia; D_3__Clostridiales; D_4__Ruminococcaceae; D_5__Ruminococcaceae UCG-013; D_6__uncultured bacterium
KF464758.1.1245	0	0	1	3	0	17	0	0	0	0	0	0	0	0	0	0	2	0	0	0	0	0	0	0	0	0	0	0	0	0	0	0	D_0__Bacteria; D_1__Proteobacteria; D_2__Gammaproteobacteria; D_3__Enterobacteriales; D_4__Enterobacteriaceae; D_5__Escherichia-Shigella; D_6__uncultured bacterium
HM837451.1.1354	0	0	0	0	0	0	0	0	0	0	1	0	0	0	0	0	8	1	0	0	0	0	0	0	0	0	0	0	0	0	0	0	D_0__Bacteria; D_1__Firmicutes; D_2__Clostridia; D_3__Clostridiales; D_4__Lachnospiraceae; D_5__uncultured
EU777652.1.1401	0	0	0	0	0	0	26	0	0	0	0	0	0	0	0	0	0	0	8	0	2	2	9	3	0	1	0	0	0	0	0	0	D_0__Bacteria; D_1__Proteobacteria; D_2__Gammaproteobacteria; D_3__Enterobacteriales; D_4__Enterobacteriaceae; D_5__Serratia
HW066420.1.1494	0	1	7	0	0	0	0	0	0	0	0	2	0	0	0	0	0	3	0	0	0	0	0	0	0	0	0	0	0	0	0	0	D_0__Bacteria; D_1__Firmicutes; D_2__Clostridia; D_3__Clostridiales; D_4__Ruminococcaceae; D_5__Ruminococcaceae UCG-013; D_6__uncultured bacterium
EU381784.1.1464	0	0	0	0	3	23	0	0	0	0	0	0	0	0	0	0	0	0	0	0	0	0	0	0	0	0	0	0	0	0	0	0	D_0__Bacteria; D_1__Bacteroidetes; D_2__Bacteroidia; D_3__Bacteroidales; D_4__Bacteroidales S24-7 group; D_5__uncultured rumen bacterium; D_6__uncultured rumen bacterium
GQ135048.1.1367	0	0	0	0	0	2	0	0	0	1	0	0	0	0	0	0	0	0	3	7	0	2	0	0	0	5	0	0	0	0	0	0	D_0__Bacteria; D_1__Firmicutes; D_2__Bacilli; D_3__Lactobacillales; D_4__Enterococcaceae; D_5__Enterococcus
AB622823.1.1530	7	14	27	6	11	0	0	0	0	0	17	25	0	0	0	13	19	6	0	0	0	0	0	0	0	0	0	0	0	0	0	0	D_0__Bacteria; D_1__Firmicutes; D_2__Clostridia; D_3__Clostridiales; D_4__Lachnospiraceae; D_5__uncultured; D_6__uncultured bacterium
GQ326984.1.1341	7	11	0	0	5	152	0	0	0	0	8	3	0	0	0	3	6	2	0	0	0	0	0	0	0	0	0	0	0	0	0	0	D_0__Bacteria; D_1__Bacteroidetes; D_2__Bacteroidia; D_3__Bacteroidales; D_4__Prevotellaceae; D_5__Prevotella 1; D_6__uncultured rumen bacterium
GQ448867.1.1381	0	0	0	0	0	0	0	0	0	0	0	11	0	0	0	0	0	0	0	0	3	0	0	0	0	0	0	0	0	0	0	0	D_0__Bacteria; D_1__Bacteroidetes; D_2__Bacteroidia; D_3__Bacteroidales; D_4__Porphyromonadaceae; D_5__Parabacteroides; Ambiguous_taxa
AGZJ01000004.68833.70338	0	0	0	0	0	0	0	0	0	0	0	0	0	0	0	0	0	0	13	1	0	0	0	0	0	0	0	0	0	0	0	0	D_0__Bacteria; D_1__Bacteroidetes; D_2__Flavobacteriia; D_3__Flavobacteriales; D_4__Flavobacteriaceae; D_5__Myroides; Ambiguous_taxa
JX847615.1.1371	0	1	0	0	1	8	1	0	0	0	0	0	0	0	0	0	0	0	0	0	0	0	0	0	0	0	0	0	0	0	0	0	D_0__Bacteria; D_1__Firmicutes; D_2__Bacilli; D_3__Bacillales; D_4__Bacillaceae; D_5__Bacillus
HE589827.1.1405	6	2	3	9	20	4	0	0	0	0	11	3	14	0	0	5	6	2	0	0	0	0	0	0	0	0	0	0	0	0	0	0	D_0__Bacteria; D_1__Proteobacteria; D_2__Alphaproteobacteria; D_3__Rhizobiales; D_4__Methylobacteriaceae; D_5__Methylobacterium; D_6__uncultured bacterium
DQ532229.1.1476	0	2	0	1	0	0	0	0	0	0	9	0	0	0	0	0	0	0	0	0	0	0	0	0	0	0	0	0	0	0	0	0	D_0__Bacteria; D_1__Acidobacteria; D_2__Acidobacteria; D_3__Acidobacteriales; D_4__Acidobacteriaceae (Subgroup 1); D_5__Terriglobus; Ambiguous_taxa
GU174044.1.1483	4	3	2	0	1	19	0	0	0	0	4	0	0	0	0	4	3	0	0	0	0	0	0	0	0	0	0	0	0	0	0	0	D_0__Bacteria; D_1__Bacteroidetes; D_2__Bacteroidia; D_3__Bacteroidales; D_4__Bacteroidales S24-7 group; D_5__uncultured rumen bacterium; D_6__uncultured rumen bacterium
JQ192781.1.1359	14	28	1	2	12	313	0	0	0	0	17	3	5	0	0	17	19	3	0	0	0	0	0	0	0	0	0	0	0	0	0	0	D_0__Bacteria; D_1__Bacteroidetes; D_2__Bacteroidia; D_3__Bacteroidales; D_4__Bacteroidaceae; D_5__Bacteroides; Ambiguous_taxa
JX218760.1.1491	0	0	0	0	0	13	0	0	0	0	0	0	0	0	0	0	1	0	0	0	0	0	0	0	0	0	0	0	0	0	0	0	D_0__Bacteria; D_1__Bacteroidetes; D_2__Bacteroidia; D_3__Bacteroidales; D_4__Prevotellaceae; D_5__Prevotella 1; D_6__uncultured rumen bacterium
FN185731.1.1513	0	5	1	0	0	70	0	0	0	0	15	6	0	0	0	6	9	2	256	36	0	0	0	0	0	0	36	0	0	0	0	0	D_0__Bacteria; D_1__Firmicutes; D_2__Bacilli; D_3__Lactobacillales; D_4__Lactobacillaceae; D_5__Lactobacillus; D_6__uncultured bacterium
EF097505.1.1302	27	320	152	135	118	0	0	0	0	0	173	412	21	0	0	123	43	338	0	0	0	0	0	0	0	0	0	0	0	0	0	0	D_0__Bacteria; D_1__Actinobacteria; D_2__Coriobacteriia; D_3__Coriobacteriales; D_4__Coriobacteriaceae
GU303757.1.1494	0	3	0	0	0	15	0	0	0	0	1	0	0	0	0	0	1	0	0	0	0	0	0	0	0	0	0	0	0	0	0	0	D_0__Bacteria; D_1__Bacteroidetes; D_2__Bacteroidia; D_3__Bacteroidales; D_4__Prevotellaceae; D_5__Prevotella 1
KC504009.1.1465	0	0	0	0	1	13	0	0	0	0	0	0	0	0	0	1	0	0	0	0	0	0	0	0	0	0	0	0	0	0	0	0	D_0__Bacteria; D_1__Proteobacteria; D_2__Gammaproteobacteria; D_3__Enterobacteriales; D_4__Enterobacteriaceae; D_5__Escherichia-Shigella
AB700367.1.1497	0	6	1	2	1	0	0	0	0	0	1	4	2	0	0	1	1	3	0	0	0	0	0	0	0	0	0	0	0	0	0	0	D_0__Bacteria; D_1__Firmicutes; D_2__Clostridia; D_3__Clostridiales; D_4__Lachnospiraceae; D_5__Blautia; D_6__uncultured bacterium
GQ135073.1.1346	20	32	6	1	7	0	0	0	0	0	17	33	0	0	0	6	4	16	0	0	0	0	0	0	0	0	0	0	0	0	0	0	D_0__Bacteria; D_1__Actinobacteria; D_2__Actinobacteria; D_3__Corynebacteriales; D_4__Corynebacteriaceae; D_5__Corynebacterium 1; D_6__uncultured bacterium
AM489609.1.1465	0	0	0	0	0	0	0	0	0	0	0	0	0	0	0	0	0	0	0	0	0	0	5	7	0	0	0	0	0	0	0	0	D_0__Bacteria; D_1__Bacteroidetes; D_2__Flavobacteriia; D_3__Flavobacteriales; D_4__Flavobacteriaceae; D_5__Chryseobacterium
GU201547.1.1485	0	0	0	0	0	0	0	0	0	0	4	0	0	0	0	0	0	0	0	0	9	0	0	0	0	0	0	0	0	0	0	0	D_0__Bacteria; D_1__Bacteroidetes; D_2__Sphingobacteriia; D_3__Sphingobacteriales; D_4__Chitinophagaceae; D_5__Chitinophaga; Ambiguous_taxa
HM810637.1.1370	4	13	13	10	14	0	0	0	0	0	10	7	0	0	0	6	2	9	0	0	0	4	0	0	0	0	0	0	0	0	0	0	D_0__Bacteria; D_1__Firmicutes; D_2__Bacilli; D_3__Lactobacillales; D_4__Aerococcaceae; D_5__Aerococcus; D_6__uncultured bacterium
GEEG01002153.1.1395	0	1	4	4	3	0	0	0	0	0	6	6	0	0	0	5	2	29	0	0	0	0	0	0	0	0	0	0	0	0	0	0	D_0__Bacteria; D_1__Bacteroidetes; D_2__Bacteroidia; D_3__Bacteroidales; D_4__Porphyromonadaceae; D_5__Parabacteroides; Ambiguous_taxa
AB614786.1.1490	0	0	0	8	0	12	0	0	0	0	0	0	0	0	0	0	0	0	0	0	0	0	0	0	0	0	0	0	0	0	0	0	D_0__Bacteria; D_1__Bacteroidetes; D_2__Bacteroidia; D_3__Bacteroidales; D_4__Prevotellaceae; D_5__Prevotellaceae UCG-001; D_6__uncultured rumen bacterium
GQ249358.1.1505	0	0	0	0	0	0	1	0	0	0	0	0	0	0	0	0	0	0	2	1	0	0	3	8	0	1	0	0	0	0	0	0	D_0__Bacteria; D_1__Firmicutes; D_2__Bacilli; D_3__Lactobacillales; D_4__Enterococcaceae; D_5__Vagococcus; Ambiguous_taxa
JF142842.1.1376	0	0	0	0	9	0	0	0	0	0	5	0	0	0	0	0	0	0	0	0	0	0	0	0	0	0	0	0	0	0	0	1	D_0__Bacteria; D_1__Firmicutes; D_2__Bacilli; D_3__Bacillales; D_4__Family XI; D_5__Gemella; D_6__uncultured bacterium
LC012472.1.1297	0	0	0	0	1	1	10	0	0	0	0	0	0	0	0	0	0	0	0	1	4	4	6	5	0	1	2	0	0	0	0	0	D_0__Bacteria; D_1__Proteobacteria; D_2__Gammaproteobacteria; D_3__Enterobacteriales; D_4__Enterobacteriaceae
EU507300.1.1357	11	87	31	58	20	0	0	0	0	0	33	120	9	0	0	60	7	36	0	0	0	0	0	0	0	0	0	0	0	0	0	0	D_0__Bacteria; D_1__Firmicutes; D_2__Erysipelotrichia; D_3__Erysipelotrichales; D_4__Erysipelotrichaceae; D_5__Faecalibaculum; D_6__uncultured bacterium
GQ448793.1.1388	0	5	10	0	0	0	0	0	0	0	2	6	0	0	0	3	6	1	0	0	0	0	0	0	0	0	0	0	1	0	0	0	D_0__Bacteria; D_1__Firmicutes; D_2__Clostridia; D_3__Clostridiales; D_4__Lachnospiraceae; D_5__Coprococcus 1; D_6__uncultured bacterium
AB702879.1.1390	1	3	0	1	1	0	0	0	0	0	3	1	0	0	0	1	1	4	0	0	0	0	0	0	0	0	0	0	0	0	0	0	D_0__Bacteria; D_1__Firmicutes; D_2__Clostridia; D_3__Clostridiales; D_4__Ruminococcaceae; D_5__Ruminiclostridium 9; D_6__uncultured bacterium
JN251760.1.1453	1	1	2	3	0	0	0	0	0	0	5	1	0	0	0	0	0	2	6	0	0	0	0	0	0	0	6	0	0	0	0	0	D_0__Bacteria; D_1__Firmicutes; D_2__Bacilli; D_3__Lactobacillales; D_4__Streptococcaceae; D_5__Lactococcus
EU503959.1.1390	1	3	10	2	1	0	0	0	0	0	3	4	0	0	0	1	6	3	0	0	0	0	0	0	0	0	0	0	0	0	0	0	D_0__Bacteria; D_1__Firmicutes; D_2__Clostridia; D_3__Clostridiales; D_4__Lachnospiraceae; D_5__uncultured; D_6__uncultured bacterium
DQ793538.1.1374	0	5	3	0	2	0	0	0	0	0	2	3	0	0	0	1	4	1	0	0	0	0	0	0	0	0	0	0	0	0	0	0	D_0__Bacteria; D_1__Verrucomicrobia; D_2__Verrucomicrobiae; D_3__Verrucomicrobiales; D_4__Verrucomicrobiaceae; D_5__Akkermansia; D_6__uncultured bacterium
AB185541.1.1529	1	4	0	0	0	20	0	0	0	0	0	0	0	0	0	0	1	0	0	0	0	0	0	0	0	0	0	0	0	0	0	0	D_0__Bacteria; D_1__Bacteroidetes; D_2__Bacteroidia; D_3__Bacteroidales; D_4__Prevotellaceae; D_5__Prevotella 1; D_6__uncultured rumen bacterium
JAAC01000011.66.1575	5	0	0	0	0	5	0	0	0	0	0	0	0	0	0	0	0	0	0	0	0	0	0	0	0	0	0	0	0	0	0	0	D_0__Bacteria; D_1__Fusobacteria; D_2__Fusobacteriia; D_3__Fusobacteriales; D_4__Fusobacteriaceae; D_5__Fusobacterium
FM873933.1.1469	4	16	7	18	7	1	0	0	0	0	16	5	8	0	0	6	13	12	0	0	13	0	1	0	0	0	0	0	34	0	1	0	D_0__Bacteria; D_1__Actinobacteria; D_2__Actinobacteria; D_3__Corynebacteriales; D_4__Corynebacteriaceae; D_5__Corynebacterium 1
HJ971778.2.1216	0	0	0	0	0	0	0	0	0	0	0	0	0	0	0	0	0	0	0	0	0	0	108	113	0	0	0	0	0	0	0	0	D_0__Bacteria; D_1__Proteobacteria; D_2__Gammaproteobacteria; D_3__Pseudomonadales; D_4__Pseudomonadaceae; D_5__Pseudomonas; Ambiguous_taxa
KF803183.1.1424	0	0	0	0	0	0	6	0	0	0	0	0	0	0	0	0	0	0	0	0	0	2	2	2	0	0	0	0	0	0	0	0	D_0__Bacteria; D_1__Proteobacteria; D_2__Gammaproteobacteria; D_3__Enterobacteriales; D_4__Enterobacteriaceae; D_5__Serratia
HW066292.1.1487	0	0	2	0	0	0	0	0	0	0	0	0	0	0	0	1	3	4	0	0	0	0	0	0	0	0	0	0	0	0	0	0	D_0__Bacteria; D_1__Firmicutes; D_2__Clostridia; D_3__Clostridiales; D_4__Lachnospiraceae; D_5__uncultured; D_6__uncultured bacterium
EU463409.1.1405	0	1	0	0	0	13	0	0	0	0	0	0	0	0	0	0	2	0	0	0	0	0	0	0	0	0	0	0	0	0	0	0	D_0__Bacteria; D_1__Spirochaetae; D_2__Spirochaetes; D_3__Spirochaetales; D_4__Spirochaetaceae; D_5__Treponema 2; D_6__uncultured bacterium
FJ950542.1.1459	6	2	2	0	0	15	0	0	0	0	14	0	0	0	0	0	0	0	0	0	0	0	2	1	0	0	0	0	0	0	0	0	D_0__Bacteria; D_1__Proteobacteria; D_2__Gammaproteobacteria; D_3__Pseudomonadales; D_4__Pseudomonadaceae; D_5__Pseudomonas; D_6__Pseudomonas koreensis
EU455870.1.1297	8	15	19	21	8	0	0	0	0	0	14	30	3	0	0	12	4	16	0	0	0	0	0	0	0	0	0	0	0	0	0	0	D_0__Bacteria; D_1__Firmicutes; D_2__Clostridia; D_3__Clostridiales; D_4__Lachnospiraceae; D_5__Blautia; D_6__uncultured bacterium
HQ697715.1.1558	0	18	0	0	0	0	0	0	0	0	0	0	0	0	0	0	0	0	0	0	0	0	0	0	0	0	0	0	0	0	0	0	D_0__Bacteria; D_1__Proteobacteria; D_2__Alphaproteobacteria; D_3__Rickettsiales; D_4__LWSR-14; D_5__uncultured bacterium; D_6__uncultured bacterium
KF842626.1.1396	2	0	1	0	3	8	0	0	0	0	0	0	0	0	0	0	0	0	0	0	0	0	0	0	0	0	0	0	0	0	0	0	D_0__Bacteria; D_1__Proteobacteria; D_2__Gammaproteobacteria; D_3__Enterobacteriales; D_4__Enterobacteriaceae; D_5__Escherichia-Shigella; D_6__uncultured bacterium
GQ492036.1.1335	1	10	11	13	4	0	0	0	0	0	9	22	1	0	0	7	19	31	0	0	0	0	0	0	0	0	0	0	0	0	0	0	D_0__Bacteria; D_1__Firmicutes; D_2__Clostridia; D_3__Clostridiales; D_4__Lachnospiraceae; D_5__uncultured
AM697454.1.1437	0	3	0	1	0	0	0	0	0	0	18	0	0	0	0	0	0	0	0	0	2	0	0	0	0	0	0	0	0	0	0	0	D_0__Bacteria; D_1__Proteobacteria; D_2__Alphaproteobacteria; D_3__Sphingomonadales; D_4__Sphingomonadaceae; D_5__Sphingomonas; Ambiguous_taxa
HE575989.1.1491	1	4	1	0	2	0	0	0	0	0	2	4	0	0	0	0	1	3	0	0	0	0	0	0	0	0	0	0	0	0	0	0	D_0__Bacteria; D_1__Firmicutes; D_2__Bacilli; D_3__Bacillales; D_4__Staphylococcaceae; D_5__Jeotgalicoccus
KC545906.1.1484	0	1	5	1	0	0	0	0	0	0	1	1	0	0	0	6	1	2	4	1	0	0	0	0	0	0	12	0	0	0	0	0	D_0__Bacteria; D_1__Firmicutes; D_2__Bacilli; D_3__Lactobacillales; D_4__Streptococcaceae; D_5__Lactococcus; D_6__Lactococcus lactis
AY239413.1.1410	0	4	3	1	1	0	0	0	0	0	1	0	0	0	0	1	1	0	0	0	0	0	0	0	0	0	0	0	0	0	0	0	D_0__Bacteria; D_1__Bacteroidetes; D_2__Bacteroidia; D_3__Bacteroidales; D_4__Bacteroidales S24-7 group; D_5__uncultured bacterium; D_6__uncultured bacterium
JQ084107.1.1494	4	67	44	19	39	0	0	0	0	0	43	58	0	0	0	27	26	39	0	0	0	0	0	0	0	0	0	0	0	0	0	0	D_0__Bacteria; D_1__Firmicutes; D_2__Clostridia; D_3__Clostridiales; D_4__Lachnospiraceae; D_5__Lachnospiraceae UCG-006; D_6__uncultured bacterium
EU505564.1.1389	0	0	1	2	2	0	0	0	0	0	0	4	0	0	0	0	2	0	0	0	0	0	0	0	0	0	0	0	0	0	0	0	D_0__Bacteria; D_1__Firmicutes; D_2__Erysipelotrichia; D_3__Erysipelotrichales; D_4__Erysipelotrichaceae; D_5__Faecalibaculum; D_6__uncultured bacterium
DQ803766.1.1369	0	5	7	7	0	0	0	0	0	0	6	14	0	0	0	3	14	10	0	0	0	0	0	0	0	0	0	0	0	0	0	0	D_0__Bacteria; D_1__Verrucomicrobia; D_2__Verrucomicrobiae; D_3__Verrucomicrobiales; D_4__Verrucomicrobiaceae; D_5__Akkermansia; D_6__uncultured bacterium
EU504132.1.1404	0	2	2	8	6	0	0	2	31	3	2	7	13	0	1	0	1	5	0	0	0	0	0	0	1	3	0	0	3	0	12	0	D_0__Bacteria; D_1__Bacteroidetes; D_2__Bacteroidia; D_3__Bacteroidales; D_4__Bacteroidales S24-7 group; D_5__uncultured bacterium; D_6__uncultured bacterium
EU655779.1.1354	0	0	0	0	9	0	0	0	0	0	0	0	0	0	0	0	0	2	0	0	0	0	0	0	0	0	0	0	0	0	0	0	D_0__Bacteria; D_1__Firmicutes; D_2__Clostridia; D_3__Clostridiales; D_4__Ruminococcaceae; D_5__Anaerotruncus; D_6__uncultured bacterium
HM124262.1.1521	0	5	5	5	5	0	0	0	0	0	1	11	0	0	0	2	2	4	0	0	0	0	0	0	0	0	0	0	1	0	1	0	D_0__Bacteria; D_1__Firmicutes; D_2__Clostridia; D_3__Clostridiales; D_4__Lachnospiraceae; D_5__uncultured; D_6__uncultured bacterium
AJ133479.1.1416	0	0	0	0	0	0	10	0	0	0	0	0	0	0	0	0	0	0	0	0	0	1	0	0	0	0	0	0	0	0	0	0	D_0__Bacteria; D_1__Firmicutes; D_2__Bacilli; D_3__Lactobacillales; D_4__Streptococcaceae; D_5__Lactococcus; D_6__uncultured bacterium
FJ959366.1.1460	9	3	2	0	1	134	0	0	0	0	7	2	3	0	0	3	6	0	0	0	0	0	0	0	0	0	0	0	0	0	0	0	D_0__Bacteria; D_1__Firmicutes; D_2__Bacilli; D_3__Bacillales; D_4__Bacillaceae; D_5__Bacillus; D_6__Bacillus cereus
AY244931.1.1498	2	1	0	0	0	9	0	0	0	0	1	0	0	0	0	0	7	0	0	0	0	0	0	0	0	0	0	0	0	0	0	0	D_0__Bacteria; D_1__Bacteroidetes; D_2__Bacteroidia; D_3__Bacteroidales; D_4__Prevotellaceae; D_5__Prevotella 1; D_6__uncultured bacterium
GU471202.1.1252	0	0	0	0	0	0	0	0	0	0	0	0	0	0	0	0	0	0	0	0	0	14	4	6	0	0	0	0	0	0	0	0	D_0__Bacteria; D_1__Proteobacteria; D_2__Gammaproteobacteria; D_3__Pseudomonadales; D_4__Moraxellaceae; D_5__Acinetobacter; Ambiguous_taxa
EF603858.1.1481	4	54	28	33	7	0	0	0	0	0	18	41	2	0	0	18	18	26	0	0	0	0	0	0	0	0	0	0	0	0	0	0	D_0__Bacteria; D_1__Firmicutes; D_2__Erysipelotrichia; D_3__Erysipelotrichales; D_4__Erysipelotrichaceae; D_5__Allobaculum; D_6__uncultured bacterium
HM839118.1.1346	1	15	3	4	1	0	0	0	0	0	5	6	0	0	0	2	3	29	0	0	0	0	0	0	0	0	0	0	0	0	0	0	D_0__Bacteria; D_1__Firmicutes; D_2__Clostridia; D_3__Clostridiales; D_4__Lachnospiraceae; D_5__uncultured; D_6__uncultured bacterium
AM405167.1.1486	0	0	2	9	0	0	0	0	0	0	0	0	0	0	0	0	0	1	0	0	0	0	0	0	0	0	0	0	0	0	0	0	D_0__Bacteria; D_1__Firmicutes; D_2__Clostridia; D_3__Clostridiales; D_4__Ruminococcaceae; D_5__uncultured; D_6__uncultured bacterium
GQ417674.1.1463	0	0	0	0	0	4	2	0	0	0	0	0	0	0	0	0	0	0	0	0	2	2	0	4	0	1	0	0	0	0	0	0	D_0__Bacteria; D_1__Proteobacteria; D_2__Gammaproteobacteria; D_3__Enterobacteriales; D_4__Enterobacteriaceae; D_5__Serratia
GQ132714.1.1330	0	0	0	0	0	0	1	0	0	0	0	0	0	0	0	0	0	0	1	8	0	0	0	0	2	0	1	0	0	0	0	0	D_0__Bacteria; D_1__Firmicutes; D_2__Bacilli; D_3__Lactobacillales
FM179752.1.1686	5	2	0	0	0	4	16	0	0	0	1	0	2	0	0	0	1	0	0	0	2	2	4	9	0	4	1	0	0	0	0	0	D_0__Bacteria; D_1__Proteobacteria; D_2__Gammaproteobacteria; D_3__Enterobacteriales; D_4__Enterobacteriaceae
AB034038.1.1390	0	1	0	0	0	4	0	0	0	0	0	0	0	0	0	0	7	0	0	0	0	0	0	0	0	0	0	0	0	0	0	0	D_0__Bacteria; D_1__Firmicutes; D_2__Clostridia; D_3__Clostridiales; D_4__Ruminococcaceae; D_5__Saccharofermentans; D_6__uncultured rumen bacterium
FJ950553.1.1479	4	0	0	0	0	4	0	0	1	0	3	0	0	0	0	2	0	0	0	0	0	0	0	0	0	0	0	0	0	0	0	0	D_0__Bacteria; D_1__Proteobacteria; D_2__Gammaproteobacteria; D_3__Pseudomonadales; D_4__Pseudomonadaceae; D_5__Pseudomonas
EU503597.1.1387	0	6	6	4	1	0	0	0	0	0	1	19	0	0	0	4	4	2	0	0	0	0	0	0	0	0	0	0	0	0	0	0	D_0__Bacteria; D_1__Firmicutes; D_2__Erysipelotrichia; D_3__Erysipelotrichales; D_4__Erysipelotrichaceae; D_5__Faecalibaculum; D_6__uncultured bacterium
AY991114.1.1302	0	0	0	0	0	0	0	0	14	0	0	0	25	0	0	7	5	2	1	0	0	0	0	0	0	0	0	0	0	0	3	0	D_0__Bacteria; D_1__Bacteroidetes; D_2__Bacteroidia; D_3__Bacteroidales; D_4__Bacteroidales S24-7 group; D_5__uncultured bacterium; D_6__uncultured bacterium
EU774894.1.1407	0	2	2	0	0	0	0	0	0	0	1	0	0	0	0	5	1	0	1	0	1	0	0	0	0	0	3	0	0	0	0	0	D_0__Bacteria; D_1__Firmicutes; D_2__Bacilli; D_3__Lactobacillales; D_4__Streptococcaceae; D_5__Lactococcus; D_6__Lactococcus lactis
JQ185292.1.1335	0	3	5	0	0	0	0	0	0	0	3	0	0	0	0	0	3	0	0	0	0	0	0	0	0	0	0	0	0	0	0	0	D_0__Bacteria; D_1__Firmicutes; D_2__Clostridia; D_3__Clostridiales; D_4__Ruminococcaceae; D_5__Ruminococcaceae UCG-014; Ambiguous_taxa
EU382050.1.1503	0	0	0	0	0	11	0	0	0	0	0	0	0	0	0	0	0	0	0	0	0	0	0	0	0	0	0	0	0	0	0	0	D_0__Bacteria; D_1__Spirochaetae; D_2__Spirochaetes; D_3__Spirochaetales; D_4__Spirochaetaceae; D_5__Treponema 2; D_6__uncultured rumen bacterium
JQ710386.1.1397	0	0	0	0	0	0	0	0	0	5	0	0	0	0	0	0	0	0	147	12	0	0	0	0	41	20	19	0	0	0	0	0	D_0__Bacteria; D_1__Bacteroidetes; D_2__Bacteroidia; D_3__Bacteroidales; D_4__Porphyromonadaceae; D_5__Dysgonomonas
GQ327378.1.1340	0	0	0	0	1	9	0	0	0	0	1	0	0	0	0	0	0	0	0	0	0	0	0	0	0	0	0	0	0	0	0	0	D_0__Bacteria; D_1__Bacteroidetes; D_2__Bacteroidia; D_3__Bacteroidales; D_4__Prevotellaceae; D_5__Prevotella 1
KR068330.1.1491	5	8	4	0	9	39	0	0	0	0	0	2	8	0	0	3	0	0	0	0	0	0	0	0	0	0	0	0	0	0	0	0	D_0__Bacteria; D_1__Bacteroidetes; D_2__Bacteroidia; D_3__Bacteroidales; D_4__Prevotellaceae; D_5__Prevotella 1; D_6__uncultured rumen bacterium
HW066469.1.1497	1	3	1	0	0	0	0	0	0	0	7	4	3	0	0	4	2	4	0	0	0	0	0	0	0	0	0	0	0	0	0	0	D_0__Bacteria; D_1__Firmicutes; D_2__Clostridia; D_3__Clostridiales; D_4__Lachnospiraceae; D_5__Blautia; D_6__uncultured bacterium
EU503543.1.1378	48	253	89	132	110	0	0	0	0	0	117	275	7	0	0	140	19	87	0	0	0	0	0	0	0	0	0	0	0	0	0	0	D_0__Bacteria; D_1__Firmicutes; D_2__Erysipelotrichia; D_3__Erysipelotrichales; D_4__Erysipelotrichaceae; D_5__uncultured; D_6__uncultured bacterium
EF096860.1.1407	0	4	4	5	0	0	0	0	0	0	1	5	0	0	0	0	0	4	0	0	0	0	0	0	0	0	0	0	0	0	0	0	D_0__Bacteria; D_1__Bacteroidetes; D_2__Bacteroidia; D_3__Bacteroidales; D_4__Bacteroidales S24-7 group; D_5__uncultured bacterium; D_6__uncultured bacterium
EU511548.1.1394	0	6	6	1	0	0	0	0	0	0	3	7	0	0	0	1	6	4	0	0	0	0	0	0	0	0	0	0	0	0	0	0	D_0__Bacteria; D_1__Firmicutes; D_2__Erysipelotrichia; D_3__Erysipelotrichales; D_4__Erysipelotrichaceae; D_5__Faecalibaculum; D_6__uncultured bacterium
KF058023.1.1454	0	0	0	0	0	2	8	0	0	0	0	0	0	0	0	0	0	0	0	0	2	2	4	2	0	0	0	0	0	0	0	0	D_0__Bacteria; D_1__Proteobacteria; D_2__Gammaproteobacteria; D_3__Enterobacteriales; D_4__Enterobacteriaceae
HM824897.1.1347	0	2	0	0	4	0	0	0	0	0	0	6	7	0	0	1	4	0	0	0	0	0	0	0	0	0	0	0	0	0	0	0	D_0__Bacteria; D_1__Firmicutes; D_2__Clostridia; D_3__Clostridiales; D_4__Ruminococcaceae; D_5__Ruminococcaceae UCG-014; D_6__uncultured bacterium
EU472983.1.1240	0	1	0	0	0	25	0	0	0	0	2	0	0	0	0	5	0	0	0	0	0	0	0	0	0	0	0	0	0	0	0	0	D_0__Bacteria; D_1__Bacteroidetes; D_2__Bacteroidia; D_3__Bacteroidales; D_4__Prevotellaceae; D_5__Prevotella 1; D_6__uncultured bacterium
AB702927.1.1497	0	0	0	0	1	0	0	0	0	0	6	2	0	0	0	1	0	2	0	0	0	0	0	0	0	0	0	0	0	0	0	0	D_0__Bacteria; D_1__Firmicutes; D_2__Clostridia; D_3__Clostridiales; D_4__Lachnospiraceae; D_5__Marvinbryantia
DQ223877.1.1440	0	3	4	0	2	0	0	0	0	0	3	1	0	0	0	3	0	0	1	0	0	0	0	0	0	0	2	0	0	0	0	0	D_0__Bacteria; D_1__Firmicutes; D_2__Bacilli; D_3__Lactobacillales; D_4__Streptococcaceae; D_5__Lactococcus
AB616333.1.1506	5	1	0	2	0	53	0	0	0	0	3	0	0	0	0	1	0	1	0	0	0	0	0	0	0	0	0	0	0	0	0	0	D_0__Bacteria; D_1__Firmicutes; D_2__Negativicutes; D_3__Selenomonadales; D_4__Acidaminococcaceae; D_5__Succiniclasticum; D_6__uncultured rumen bacterium
AB934747.1.1355	0	3	3	3	2	0	0	0	0	0	1	7	0	0	0	4	2	5	0	0	0	0	0	0	0	0	0	0	0	0	0	0	D_0__Bacteria; D_1__Firmicutes; D_2__Clostridia; D_3__Clostridiales; D_4__Lachnospiraceae; D_5__uncultured; D_6__uncultured bacterium
AJ400267.1.1500	0	1	0	3	0	0	0	0	0	0	0	14	0	0	0	0	0	5	0	0	0	0	0	0	0	0	0	0	0	0	0	0	D_0__Bacteria; D_1__Bacteroidetes; D_2__Bacteroidia; D_3__Bacteroidales; D_4__Bacteroidales S24-7 group; D_5__uncultured bacterium; D_6__uncultured bacterium
JN012679.1.1461	3	1	0	0	0	0	0	0	0	0	6	1	0	0	0	0	4	0	0	0	0	0	0	0	0	0	0	0	0	0	0	0	D_0__Bacteria; D_1__Firmicutes; D_2__Clostridia; D_3__Clostridiales; D_4__Ruminococcaceae; D_5__Ruminiclostridium 5; D_6__uncultured bacterium
AB616261.1.1491	2	14	1	7	7	184	0	0	0	0	14	4	0	0	0	11	17	1	0	0	0	0	0	0	0	0	0	0	0	0	0	0	D_0__Bacteria; D_1__Bacteroidetes; D_2__Bacteroidia; D_3__Bacteroidales; D_4__Prevotellaceae; D_5__Prevotellaceae YAB2003 group; Ambiguous_taxa
AB612846.1.1491	0	0	0	0	0	8	0	0	0	0	0	0	0	0	0	0	3	0	0	0	0	0	0	0	0	0	0	0	0	0	0	0	D_0__Bacteria; D_1__Bacteroidetes; D_2__Bacteroidia; D_3__Bacteroidales; D_4__Prevotellaceae; D_5__Prevotella 1; D_6__uncultured rumen bacterium
HM368664.1.1488	0	8	0	0	0	0	0	0	0	0	0	0	0	0	0	0	0	0	0	0	0	0	35	20	0	0	1	0	0	0	0	0	D_0__Bacteria; D_1__Bacteroidetes; D_2__Flavobacteriia; D_3__Flavobacteriales; D_4__Flavobacteriaceae; D_5__Chryseobacterium; Ambiguous_taxa
AB269980.1.1495	0	4	0	0	7	20	0	0	0	0	2	0	0	0	0	0	3	0	0	0	0	0	0	0	0	0	0	0	0	0	0	0	D_0__Bacteria; D_1__Bacteroidetes; D_2__Bacteroidia; D_3__Bacteroidales; D_4__Prevotellaceae; D_5__Prevotella 1
GQ006271.1.1338	0	6	2	0	0	0	0	0	0	0	1	6	0	0	0	0	2	1	0	0	0	0	0	0	0	0	0	0	0	0	0	0	D_0__Bacteria; D_1__Actinobacteria; D_2__Actinobacteria; D_3__Corynebacteriales; D_4__Corynebacteriaceae; D_5__Corynebacterium 1; D_6__uncultured bacterium
FJ562206.1.1244	0	26	0	0	0	0	0	0	0	0	2	0	0	0	0	0	0	0	0	0	2	0	0	0	0	0	0	0	0	0	0	0	D_0__Bacteria; D_1__Planctomycetes; D_2__Planctomycetacia; D_3__Planctomycetales; D_4__Planctomycetaceae; D_5__Singulisphaera
AB613259.1.1429	0	3	1	4	0	0	0	0	0	0	1	7	6	0	0	2	1	7	0	0	0	0	0	0	0	0	0	0	0	0	0	0	D_0__Bacteria; D_1__Actinobacteria; D_2__Actinobacteria; D_3__Bifidobacteriales; D_4__Bifidobacteriaceae; D_5__Bifidobacterium; Ambiguous_taxa
LC079058.1.1482	0	0	0	0	0	0	0	0	0	0	0	0	0	0	0	0	0	0	0	0	0	20	15	14	0	0	0	0	0	0	0	0	D_0__Bacteria; D_1__Proteobacteria; D_2__Gammaproteobacteria; D_3__Pseudomonadales; D_4__Moraxellaceae; D_5__Acinetobacter; Ambiguous_taxa
KT029554.1.1464	1	0	5	0	0	0	0	0	0	0	0	0	0	0	0	0	0	0	0	0	0	0	0	0	0	0	0	0	0	0	0	1943	D_0__Bacteria; D_1__Proteobacteria; D_2__Gammaproteobacteria; D_3__Enterobacteriales; D_4__Enterobacteriaceae; D_5__Arsenophonus; Ambiguous_taxa
HM807652.1.1367	17	37	24	28	20	0	0	0	0	0	30	40	0	0	0	17	48	48	0	0	0	0	0	0	0	0	0	0	0	0	0	0	D_0__Bacteria; D_1__Firmicutes; D_2__Clostridia; D_3__Clostridiales; D_4__Lachnospiraceae; D_5__Lachnospiraceae NK4A136 group; D_6__uncultured bacterium
JN012801.1.1460	2	1	1	14	0	0	0	0	0	0	9	11	0	0	3	1	8	8	0	0	3	0	0	0	0	0	0	1	5	0	0	6	D_0__Bacteria; D_1__Bacteroidetes; D_2__Bacteroidia; D_3__Bacteroidales; D_4__Bacteroidales S24-7 group; D_5__uncultured bacterium; D_6__uncultured bacterium
ACZI02000003.387673.389176	0	0	0	0	0	0	0	0	0	0	33	0	0	0	0	0	0	0	0	0	0	0	0	0	0	0	0	0	0	0	0	0	D_0__Bacteria; D_1__Actinobacteria; D_2__Actinobacteria; D_3__Corynebacteriales; D_4__Mycobacteriaceae; D_5__Mycobacterium
HW066283.1.1487	0	2	2	5	0	1	0	0	0	0	0	5	0	0	0	0	0	0	0	0	0	0	0	0	0	0	0	0	0	0	0	0	D_0__Bacteria; D_1__Firmicutes; D_2__Clostridia; D_3__Clostridiales; D_4__Ruminococcaceae; D_5__Ruminococcaceae UCG-014; D_6__uncultured bacterium
EF096822.1.1432	3	10	11	12	10	0	0	0	0	0	9	20	0	0	0	5	2	6	0	0	0	0	0	0	0	0	0	0	0	0	0	0	D_0__Bacteria; D_1__Firmicutes; D_2__Bacilli; D_3__Lactobacillales; D_4__Lactobacillaceae; D_5__Lactobacillus; D_6__uncultured bacterium
GQ360007.1.1452	0	0	0	0	0	0	0	0	0	4	0	0	0	0	0	0	0	0	0	0	0	0	12	1	0	0	0	0	0	0	0	0	D_0__Bacteria; D_1__Firmicutes; D_2__Clostridia; D_3__Clostridiales; D_4__Peptostreptococcaceae; D_5__Paraclostridium
EU511236.1.1391	0	1	2	0	1	0	0	0	0	0	0	8	0	0	0	4	0	0	0	0	0	0	0	0	0	0	0	0	0	0	0	0	D_0__Bacteria; D_1__Firmicutes; D_2__Erysipelotrichia; D_3__Erysipelotrichales; D_4__Erysipelotrichaceae; D_5__Faecalibaculum; D_6__uncultured bacterium
HE821227.1.1451	1	0	1	1	0	8	0	0	0	0	0	0	0	0	0	0	1	0	0	0	0	0	0	0	0	0	0	1	0	0	0	0	D_0__Bacteria; D_1__Proteobacteria; D_2__Gammaproteobacteria; D_3__Enterobacteriales; D_4__Enterobacteriaceae; D_5__Escherichia-Shigella; D_6__uncultured bacterium
GQ884173.1.1469	0	7	0	0	0	2	0	0	0	0	41	0	0	1	0	0	1	0	23	2	199	0	0	0	0	0	0	0	0	0	0	0	D_0__Bacteria; D_1__Proteobacteria; D_2__Gammaproteobacteria; D_3__Enterobacteriales; D_4__Enterobacteriaceae
AY349382.1.1568	0	3	2	0	1	1	0	0	0	0	2	1	0	0	0	3	0	1	0	0	0	0	0	0	0	0	0	0	0	0	0	0	D_0__Bacteria; D_1__Firmicutes; D_2__Bacilli; D_3__Lactobacillales; D_4__Lactobacillaceae; D_5__Lactobacillus
JF975734.1.1487	8	21	0	0	0	181	0	0	0	0	6	2	0	0	0	9	9	3	0	0	0	0	0	0	0	0	0	0	0	0	0	0	D_0__Bacteria; D_1__Bacteroidetes; D_2__Bacteroidia; D_3__Bacteroidales; D_4__Porphyromonadaceae; D_5__Porphyromonas
GU303222.1.1489	0	0	0	0	1	9	0	0	0	0	0	0	0	0	0	0	0	1	0	0	0	0	0	0	0	0	0	0	0	0	0	0	D_0__Bacteria; D_1__Synergistetes; D_2__Synergistia; D_3__Synergistales; D_4__Synergistaceae; D_5__Pyramidobacter; D_6__uncultured rumen bacterium
JF831162.1.1450	0	158	0	0	0	0	0	0	0	0	36	0	0	0	0	0	0	1	1	0	84	0	0	0	0	0	3	0	0	0	0	0	D_0__Bacteria; D_1__Firmicutes; D_2__Bacilli; D_3__Lactobacillales; D_4__Streptococcaceae; D_5__Lactococcus; D_6__Lactococcus lactis
FJ897764.1.1205	0	0	0	0	0	0	117	0	0	0	0	0	0	0	0	0	2	0	0	0	0	12	3	3	0	0	0	0	0	0	0	0	D_0__Bacteria; D_1__Firmicutes; D_2__Bacilli; D_3__Bacillales; D_4__Bacillaceae; D_5__Bacillus
GU302536.1.1494	3	11	0	1	1	35	0	0	0	0	6	2	0	0	0	0	7	1	0	0	0	0	0	0	0	0	0	0	0	0	0	0	D_0__Bacteria; D_1__Bacteroidetes; D_2__Bacteroidia; D_3__Bacteroidales; D_4__Prevotellaceae; D_5__Prevotella 1; D_6__uncultured rumen bacterium
JX548379.1.1498	1	3	0	2	0	50	0	0	0	0	3	3	0	0	0	3	0	0	0	0	0	0	0	0	0	0	0	0	0	0	0	0	D_0__Bacteria; D_1__Firmicutes; D_2__Bacilli; D_3__Lactobacillales; D_4__Streptococcaceae; D_5__Streptococcus
AWGA01000005.47.1564	0	0	0	0	0	0	0	0	0	0	0	0	0	0	0	0	0	0	0	0	0	0	0	0	23	7	13	0	0	0	0	0	D_0__Bacteria; D_1__Proteobacteria; D_2__Gammaproteobacteria; D_3__Orbales; D_4__Orbaceae
EF406572.1.1503	3	1	7	0	1	0	0	0	0	0	0	0	0	0	0	0	0	6	0	0	0	0	0	0	0	0	0	0	0	0	0	0	D_0__Bacteria; D_1__Bacteroidetes; D_2__Bacteroidia; D_3__Bacteroidales; D_4__Bacteroidales S24-7 group; D_5__uncultured bacterium; D_6__uncultured bacterium
HW066416.1.1505	0	0	0	0	12	0	0	0	0	0	1	0	0	0	0	0	0	0	0	0	0	0	0	0	0	0	0	0	0	0	0	0	D_0__Bacteria; D_1__Firmicutes; D_2__Erysipelotrichia; D_3__Erysipelotrichales; D_4__Erysipelotrichaceae; D_5__uncultured; Ambiguous_taxa
JF022053.1.1363	0	0	0	0	3	0	0	0	0	0	9	0	0	0	0	0	0	0	0	0	0	0	0	0	0	0	0	0	0	0	0	0	D_0__Bacteria; D_1__Proteobacteria; D_2__Gammaproteobacteria; D_3__Pasteurellales; D_4__Pasteurellaceae; D_5__Actinobacillus
HQ807596.1.1443	0	0	0	0	0	0	0	0	0	0	0	0	0	0	0	0	0	0	0	0	0	8	69	36	0	0	0	0	0	0	0	0	D_0__Bacteria; D_1__Proteobacteria; D_2__Gammaproteobacteria; D_3__Enterobacteriales; D_4__Enterobacteriaceae; D_5__Providencia
GQ267976.1.1408	0	4	3	0	0	0	0	0	0	0	0	1	0	0	0	0	0	0	1	0	0	0	0	0	0	0	1	0	0	0	0	0	D_0__Bacteria; D_1__Firmicutes; D_2__Bacilli; D_3__Lactobacillales; D_4__Streptococcaceae; D_5__Lactococcus; D_6__uncultured bacterium
HW066482.1.1496	2	4	8	3	4	0	0	0	0	0	5	7	0	0	0	0	1	8	0	0	0	0	0	0	0	0	0	0	0	0	0	0	D_0__Bacteria; D_1__Firmicutes; D_2__Clostridia; D_3__Clostridiales; D_4__Lachnospiraceae; D_5__Lachnospiraceae FCS020 group; D_6__uncultured bacterium
JX222871.1.1348	0	0	0	0	0	0	0	0	0	0	0	0	0	0	0	0	0	0	0	0	0	35	0	0	0	0	0	0	0	0	0	0	D_0__Bacteria; D_1__Proteobacteria; D_2__Gammaproteobacteria; D_3__Pseudomonadales; D_4__Moraxellaceae; D_5__Acinetobacter
JN609530.1.1337	0	1	0	0	0	1	0	0	0	0	0	0	0	0	0	0	0	0	0	0	0	3	6	6	0	0	0	0	0	0	0	0	D_0__Bacteria; D_1__Proteobacteria; D_2__Gammaproteobacteria; D_3__Pseudomonadales; D_4__Moraxellaceae; D_5__Acinetobacter; Ambiguous_taxa
GQ402134.1.1510	0	1	0	0	0	19	0	0	0	0	1	0	0	0	0	0	0	1	0	0	0	0	0	0	0	0	0	0	0	0	0	0	D_0__Bacteria; D_1__Bacteroidetes; D_2__Bacteroidia; D_3__Bacteroidales; D_4__Prevotellaceae; D_5__Prevotella 1; Ambiguous_taxa
DQ396007.1.1499	0	1	0	0	0	0	0	0	0	0	0	0	0	0	0	0	0	0	0	11	0	0	0	0	0	0	17	0	0	0	0	0	D_0__Bacteria; D_1__Proteobacteria; D_2__Gammaproteobacteria; D_3__Oceanospirillales; D_4__Halomonadaceae; D_5__Halomonas
KF100270.1.1376	0	0	0	1	5	7	61	0	0	0	0	2	0	0	0	0	0	2	0	0	0	1	0	1	0	0	0	0	0	0	0	0	D_0__Bacteria; D_1__Firmicutes; D_2__Bacilli; D_3__Bacillales; D_4__Staphylococcaceae; D_5__Staphylococcus
HW066466.1.1494	7	11	21	5	42	0	0	0	5	0	27	13	0	0	0	7	22	3	0	0	0	0	0	0	0	0	0	0	0	0	0	0	D_0__Bacteria; D_1__Firmicutes; D_2__Clostridia; D_3__Clostridiales; D_4__Ruminococcaceae; D_5__Ruminiclostridium 9; D_6__uncultured bacterium
HM108578.1.1506	0	0	0	0	0	0	0	0	0	41	0	0	0	0	0	0	0	0	98	2663	0	0	0	0	2159	13258	2290	0	0	0	0	0	D_0__Bacteria; D_1__Proteobacteria; D_2__Gammaproteobacteria; D_3__Orbales; D_4__Orbaceae; D_5__Gilliamella
HE604742.1.1408	2	0	0	1	0	0	1	0	3	0	0	4	2	0	0	1	5	0	0	0	0	0	0	0	0	0	0	0	0	0	0	0	D_0__Bacteria; D_1__Proteobacteria; D_2__Gammaproteobacteria; D_3__Alteromonadales; D_4__Alteromonadaceae; D_5__Marinobacter
HM814426.1.1370	46	276	131	213	99	0	0	0	0	0	72	308	14	0	0	129	20	329	0	0	0	0	0	0	0	0	0	0	0	0	0	0	D_0__Bacteria; D_1__Bacteroidetes; D_2__Bacteroidia; D_3__Bacteroidales; D_4__Bacteroidales S24-7 group; D_5__uncultured bacterium; D_6__uncultured bacterium
GU166171.1.1375	0	0	0	0	0	0	0	0	0	0	0	0	0	0	0	0	0	0	1	0	0	2	3	4	0	0	0	0	0	0	0	0	D_0__Bacteria; D_1__Firmicutes; D_2__Bacilli; D_3__Lactobacillales; D_4__Enterococcaceae; D_5__Vagococcus; Ambiguous_taxa
KM974909.1.1455	0	0	1	1	0	0	0	0	0	0	0	1	0	0	0	3	0	0	3	0	0	0	0	0	0	0	6	0	0	0	0	0	D_0__Bacteria; D_1__Firmicutes; D_2__Bacilli; D_3__Lactobacillales; D_4__Streptococcaceae; D_5__Lactococcus; D_6__Lactococcus lactis
HM816792.1.1350	0	5	2	0	2	0	0	0	0	0	1	8	0	0	0	0	0	13	0	0	0	0	0	0	0	0	0	0	0	0	0	0	D_0__Bacteria; D_1__Firmicutes; D_2__Clostridia; D_3__Clostridiales; D_4__Lachnospiraceae; D_5__uncultured; D_6__uncultured bacterium
JN001303.1.1458	6	12	13	11	4	0	0	0	0	0	9	20	1	0	0	14	8	9	0	0	0	0	0	0	0	0	0	0	0	0	1	0	D_0__Bacteria; D_1__Firmicutes; D_2__Clostridia; D_3__Clostridiales; D_4__Ruminococcaceae; D_5__Ruminiclostridium 9; D_6__uncultured bacterium
FN563317.1.1445	1	33	35	13	24	0	0	0	0	0	33	48	10	0	0	24	32	51	0	0	0	0	0	0	0	0	0	0	0	0	0	0	D_0__Bacteria; D_1__Firmicutes; D_2__Clostridia; D_3__Clostridiales; D_4__Lachnospiraceae; D_5__uncultured; D_6__uncultured bacterium
EU503616.1.1400	4	64	18	35	37	0	0	0	0	0	35	90	9	0	0	25	3	20	0	0	0	0	0	0	0	0	0	0	0	0	0	0	D_0__Bacteria; D_1__Firmicutes; D_2__Erysipelotrichia; D_3__Erysipelotrichales; D_4__Erysipelotrichaceae; D_5__uncultured; D_6__uncultured bacterium
EF602799.1.1495	0	17	9	1	6	0	0	0	0	0	7	7	0	0	0	8	30	7	0	0	0	0	0	0	0	0	0	0	0	0	0	0	D_0__Bacteria; D_1__Proteobacteria; D_2__Deltaproteobacteria; D_3__Desulfovibrionales; D_4__Desulfovibrionaceae; D_5__Bilophila
KM073412.1.1453	4	1	0	0	0	22	0	0	0	0	0	4	0	0	0	0	0	0	0	0	0	0	0	0	0	0	0	0	0	0	0	0	D_0__Bacteria; D_1__Bacteroidetes; D_2__Bacteroidia; D_3__Bacteroidales; D_4__Prevotellaceae; D_5__Prevotellaceae UCG-003; D_6__uncultured bacterium
JN698634.1.1413	2	0	0	0	2	3	0	0	1	0	1	0	0	0	0	0	0	1	0	0	0	0	0	0	0	0	0	0	0	0	0	0	D_0__Bacteria; D_1__Proteobacteria; D_2__Gammaproteobacteria; D_3__Enterobacteriales; D_4__Enterobacteriaceae; D_5__Escherichia-Shigella; D_6__uncultured bacterium
DQ066639.1.1421	0	0	0	0	0	0	0	0	0	0	0	0	0	0	1274	0	64	0	0	0	0	0	0	0	0	0	0	1071	0	0	5427	0	D_0__Bacteria; D_1__Bacteroidetes; D_2__Flavobacteriia; D_3__Flavobacteriales; D_4__Blattabacteriaceae; D_5__Candidatus Sulcia; D_6__Candidatus Sulcia muelleri
AB029353.1.1725	0	0	0	0	0	0	0	0	0	0	1	0	0	0	3	0	0	0	0	0	0	0	0	0	0	0	0	0	0	0	21	0	D_0__Bacteria; D_1__Proteobacteria; D_2__Alphaproteobacteria; D_3__Rickettsiales; D_4__Mitochondria; Ambiguous_taxa; Ambiguous_taxa
HM830376.1.1352	2	11	14	10	4	0	0	0	0	0	10	18	2	0	1	10	5	52	0	0	0	0	0	0	0	0	0	0	0	0	0	0	D_0__Bacteria; D_1__Firmicutes; D_2__Clostridia; D_3__Clostridiales; D_4__Lachnospiraceae; D_5__uncultured; D_6__uncultured bacterium
DQ805470.1.1368	0	8	6	9	0	0	0	0	0	0	2	4	0	0	0	6	2	10	0	0	0	0	0	0	0	0	0	0	0	0	0	0	D_0__Bacteria; D_1__Verrucomicrobia; D_2__Verrucomicrobiae; D_3__Verrucomicrobiales; D_4__Verrucomicrobiaceae; D_5__Akkermansia; D_6__uncultured bacterium
HW066441.1.1525	0	7	8	0	0	0	0	0	0	0	2	6	0	0	0	0	3	1	0	0	0	0	0	0	0	0	0	0	0	0	0	0	D_0__Bacteria; D_1__Firmicutes; D_2__Clostridia; D_3__Clostridiales; D_4__Ruminococcaceae; D_5__Ruminococcaceae UCG-014; D_6__uncultured bacterium
EU778492.1.1343	0	0	1	0	0	11	0	0	0	0	0	0	0	0	0	0	0	0	0	0	0	0	0	0	0	0	0	0	0	0	0	0	D_0__Bacteria; D_1__Proteobacteria; D_2__Gammaproteobacteria; D_3__Enterobacteriales; D_4__Enterobacteriaceae; D_5__Escherichia-Shigella
JN680608.1.1463	11	62	35	32	28	0	0	0	0	0	26	100	6	0	0	32	8	30	0	0	0	0	0	0	0	0	0	0	0	0	0	0	D_0__Bacteria; D_1__Firmicutes; D_2__Clostridia; D_3__Clostridiales; D_4__Ruminococcaceae; D_5__Ruminiclostridium 5; D_6__uncultured bacterium
GQ002439.1.1375	0	1	1	0	1	0	0	0	0	0	0	0	0	0	0	3	0	4	0	0	0	0	0	0	0	0	0	0	0	0	0	0	D_0__Bacteria; D_1__Firmicutes; D_2__Bacilli; D_3__Bacillales; D_4__Planococcaceae; D_5__Sporosarcina
GQ871731.1.1497	11	29	34	32	44	0	0	0	0	1	26	40	1	0	0	25	34	22	0	0	1	0	0	0	0	0	0	0	0	0	0	0	D_0__Bacteria; D_1__Firmicutes; D_2__Clostridia; D_3__Clostridiales; D_4__Ruminococcaceae; D_5__Ruminiclostridium 9; D_6__uncultured bacterium
HQ740469.1.1458	2	20	15	20	3	0	0	0	0	0	19	27	0	0	0	17	13	19	0	0	0	0	0	0	0	0	0	0	0	0	2	0	D_0__Bacteria; D_1__Firmicutes; D_2__Clostridia; D_3__Clostridiales; D_4__Lachnospiraceae; D_5__Lachnospiraceae NK4A136 group; D_6__uncultured bacterium
GU302957.1.1494	2	7	1	0	16	44	0	0	0	0	1	0	0	0	0	4	5	1	0	0	0	0	0	0	0	0	0	0	0	0	0	0	D_0__Bacteria; D_1__Bacteroidetes; D_2__Bacteroidia; D_3__Bacteroidales; D_4__Prevotellaceae; D_5__Prevotella 1; D_6__uncultured rumen bacterium
HM123952.1.1489	0	2	6	0	0	0	0	0	0	0	2	8	0	0	0	1	0	1	0	0	0	0	0	0	0	0	0	0	0	0	0	0	D_0__Bacteria; D_1__Firmicutes; D_2__Clostridia; D_3__Clostridiales; D_4__Ruminococcaceae; D_5__Ruminococcaceae UCG-010; D_6__uncultured bacterium
KF843118.1.1413	0	0	0	0	0	10	0	0	0	0	0	0	0	0	0	1	1	0	1	0	0	0	0	0	0	0	0	0	0	0	0	0	D_0__Bacteria; D_1__Proteobacteria; D_2__Gammaproteobacteria; D_3__Enterobacteriales; D_4__Enterobacteriaceae; D_5__Escherichia-Shigella; D_6__uncultured bacterium
EF096801.1.1406	1	6	1	1	0	0	0	0	0	0	1	6	0	0	0	1	0	5	0	0	0	0	0	0	0	0	0	0	0	0	0	0	D_0__Bacteria; D_1__Bacteroidetes; D_2__Bacteroidia; D_3__Bacteroidales; D_4__Bacteroidales S24-7 group; D_5__uncultured bacterium; D_6__uncultured bacterium
GQ448318.1.1256	3	0	0	0	1	0	0	0	0	0	0	0	13	0	0	0	0	0	0	0	0	0	0	0	0	0	0	0	0	0	0	1	D_0__Bacteria; D_1__Firmicutes; D_2__Negativicutes; D_3__Selenomonadales; D_4__Veillonellaceae; D_5__Veillonella
HM813227.1.1345	0	1	10	4	3	0	1	0	0	0	20	10	0	0	0	9	23	1	0	0	0	0	0	0	0	0	0	0	0	0	0	0	D_0__Bacteria; D_1__Firmicutes; D_2__Clostridia; D_3__Clostridiales; D_4__Ruminococcaceae; D_5__Ruminococcaceae UCG-014
EU777648.1.1410	0	0	0	0	0	0	1	0	0	0	0	0	0	0	0	0	0	0	0	0	0	11	1	1	0	0	0	0	0	0	0	0	D_0__Bacteria; D_1__Firmicutes; D_2__Bacilli; D_3__Lactobacillales; D_4__Streptococcaceae; D_5__Lactococcus; D_6__uncultured bacterium
EU790996.1.1510	0	0	3	0	0	0	0	0	0	0	1	1	2	0	0	0	0	1	0	0	0	0	0	0	0	0	0	0	0	3	0	0	D_0__Bacteria; D_1__Bacteroidetes; D_2__Bacteroidia; D_3__Bacteroidales; D_4__Bacteroidales S24-7 group; D_5__uncultured bacterium; D_6__uncultured bacterium
EU451306.1.1411	0	0	1	0	2	1	0	0	0	1	2	0	0	0	0	0	0	0	0	0	0	0	0	0	1	0	0	0	0	0	0	2	D_0__Bacteria; D_1__Bacteroidetes; D_2__Bacteroidia; D_3__Bacteroidales; D_4__Bacteroidales S24-7 group; D_5__uncultured bacterium; D_6__uncultured bacterium
KR067810.1.1477	0	0	0	0	0	30	0	0	0	0	0	1	0	0	0	0	2	0	0	0	0	0	0	0	0	0	0	0	0	0	0	0	D_0__Bacteria; D_1__Bacteroidetes; D_2__Bacteroidia; D_3__Bacteroidales; D_4__Bacteroidales S24-7 group; D_5__uncultured rumen bacterium; D_6__uncultured rumen bacterium
GU303781.1.1510	0	2	0	0	3	81	0	0	0	0	3	0	0	0	0	0	2	0	0	0	0	0	0	0	0	0	0	0	0	0	0	0	D_0__Bacteria; D_1__Spirochaetae; D_2__Spirochaetes; D_3__Spirochaetales; D_4__Spirochaetaceae; D_5__Treponema 2; Ambiguous_taxa
HM124160.1.1499	0	3	0	2	0	0	0	0	0	0	2	10	0	0	0	4	2	2	0	0	0	0	0	0	0	0	0	0	0	0	0	0	D_0__Bacteria; D_1__Bacteroidetes; D_2__Bacteroidia; D_3__Bacteroidales; D_4__Bacteroidales S24-7 group; D_5__uncultured bacterium; D_6__uncultured bacterium
HQ681862.1.1450	0	22	20	16	3	0	0	0	2	0	17	29	0	0	0	29	35	14	0	0	0	0	0	0	2	0	0	0	0	0	1	0	D_0__Bacteria; D_1__Firmicutes; D_2__Clostridia; D_3__Clostridiales; D_4__Ruminococcaceae; D_5__uncultured
HG798416.1.1350	0	15	4	6	3	0	0	0	0	0	2	2	2	0	0	4	0	1	7	1	4	0	0	0	0	0	17	0	0	0	0	0	D_0__Bacteria; D_1__Firmicutes; D_2__Bacilli; D_3__Lactobacillales; D_4__Streptococcaceae; D_5__Lactococcus; D_6__Lactococcus lactis
HM829071.1.1346	0	11	2	10	11	0	0	0	0	0	5	15	13	0	0	6	5	6	0	0	0	0	0	0	0	0	0	0	0	0	0	0	D_0__Bacteria; D_1__Firmicutes; D_2__Clostridia; D_3__Clostridiales; D_4__Ruminococcaceae; D_5__Ruminococcaceae UCG-014; D_6__uncultured bacterium
HQ761111.1.1436	15	1	4	1	6	0	0	0	0	0	1	2	6	0	0	3	4	0	0	0	0	0	0	0	0	0	0	0	0	0	0	0	D_0__Bacteria; D_1__Firmicutes; D_2__Clostridia; D_3__Clostridiales; D_4__Lachnospiraceae; D_5__Lachnospira; D_6__uncultured organism
JF830190.1.1516	0	0	0	0	0	0	0	0	0	0	0	0	0	0	0	0	0	0	0	0	0	5	6	6	0	0	0	0	0	0	0	0	D_0__Bacteria; D_1__Proteobacteria; D_2__Gammaproteobacteria; D_3__Pseudomonadales; D_4__Moraxellaceae; D_5__Acinetobacter; Ambiguous_taxa
KJ159289.1.1492	0	2	0	0	0	15	0	0	0	0	2	4	0	0	0	1	4	0	0	0	0	0	0	0	0	0	0	0	0	0	0	0	D_0__Bacteria; D_1__Bacteroidetes; D_2__Bacteroidia; D_3__Bacteroidales; D_4__Prevotellaceae; D_5__uncultured; Ambiguous_taxa
HQ681704.1.1466	0	19	11	12	11	0	0	0	0	0	21	27	10	0	0	13	10	9	0	0	0	0	0	0	0	0	0	0	0	0	0	0	D_0__Bacteria; D_1__Firmicutes; D_2__Clostridia; D_3__Clostridiales; D_4__Lachnospiraceae; D_5__Lachnospiraceae NK4A136 group
EU656086.1.1325	0	0	5	0	0	0	0	0	0	0	4	0	0	0	0	0	0	0	0	0	0	0	0	0	0	0	0	0	0	0	0	1	D_0__Bacteria; D_1__Bacteroidetes; D_2__Bacteroidia; D_3__Bacteroidales; D_4__Bacteroidales S24-7 group; D_5__uncultured bacterium; D_6__uncultured bacterium
HQ681832.1.1451	22	189	64	53	39	1	0	0	0	0	113	197	20	0	0	72	24	70	0	0	0	0	0	0	0	0	0	0	0	1	1	0	D_0__Bacteria; D_1__Firmicutes; D_2__Bacilli; D_3__Lactobacillales; D_4__Lactobacillaceae; D_5__Lactobacillus; D_6__uncultured bacterium
EU504660.1.1354	0	0	0	8	1	0	0	0	0	0	1	0	0	0	0	0	0	1	0	0	0	0	0	0	0	0	0	0	0	0	0	0	D_0__Bacteria; D_1__Bacteroidetes; D_2__Bacteroidia; D_3__Bacteroidales; D_4__Bacteroidales S24-7 group; D_5__uncultured bacterium; D_6__uncultured bacterium
JN012644.1.1449	1	1	1	0	0	0	0	0	0	0	0	5	0	0	0	1	0	2	0	0	0	0	0	0	0	0	0	0	0	0	1	0	D_0__Bacteria; D_1__Firmicutes; D_2__Clostridia; D_3__Clostridiales; D_4__Ruminococcaceae; D_5__Ruminiclostridium 9; D_6__uncultured bacterium
FJ973519.1.1465	0	0	1	0	0	0	0	0	0	0	0	0	0	0	0	0	0	0	0	382	0	0	0	0	0	0	405	0	0	0	0	0	D_0__Bacteria; D_1__Proteobacteria; D_2__Gammaproteobacteria; D_3__Oceanospirillales; D_4__Halomonadaceae; D_5__Halomonas
EU451013.1.1422	0	4	0	2	3	0	0	0	0	0	4	4	1	0	0	1	0	2	0	0	0	0	0	0	0	0	0	0	0	0	0	0	D_0__Bacteria; D_1__Firmicutes; D_2__Bacilli; D_3__Lactobacillales; D_4__Lactobacillaceae; D_5__Lactobacillus; D_6__uncultured bacterium
EU777822.1.1396	1	0	0	0	0	8	0	0	0	0	3	0	0	0	0	0	0	0	1	0	0	0	0	0	0	0	0	0	0	0	0	0	D_0__Bacteria; D_1__Proteobacteria; D_2__Gammaproteobacteria; D_3__Pseudomonadales; D_4__Pseudomonadaceae; D_5__Pseudomonas
KR261398.1.1402	0	0	0	0	0	0	0	0	0	0	0	0	0	0	0	0	0	0	1	0	0	0	0	0	0	375	0	0	0	0	0	0	D_0__Bacteria; D_1__Proteobacteria; D_2__Alphaproteobacteria; D_3__Rhodospirillales; D_4__Acetobacteraceae; D_5__Acetobacter
EF098461.1.1394	0	1	6	1	0	0	0	0	0	0	0	0	0	0	0	3	1	0	0	0	0	0	0	0	0	0	0	0	0	0	0	0	D_0__Bacteria; D_1__Firmicutes; D_2__Clostridia; D_3__Clostridiales; D_4__Lachnospiraceae; D_5__Lachnospiraceae UCG-008; D_6__uncultured bacterium
HM808464.1.1281	0	7	3	3	3	0	0	0	0	0	2	3	2	0	0	9	0	2	0	0	0	0	0	0	0	0	0	0	0	0	0	0	D_0__Bacteria; D_1__Tenericutes; D_2__Mollicutes; D_3__Mollicutes RF9; D_4__uncultured bacterium; D_5__uncultured bacterium; D_6__uncultured bacterium
EF445229.1.1492	0	1	1	3	0	6	0	0	0	0	9	3	0	0	0	0	4	0	0	0	0	0	0	0	0	0	0	0	0	0	0	0	D_0__Bacteria; D_1__Bacteroidetes; D_2__Bacteroidia; D_3__Bacteroidales; D_4__Prevotellaceae; D_5__uncultured; Ambiguous_taxa
KC333889.1.1289	0	0	0	0	0	1	45	0	0	0	0	0	0	0	0	0	0	0	0	0	0	57	3	1	0	0	0	0	0	0	0	0	D_0__Bacteria; D_1__Firmicutes; D_2__Bacilli; D_3__Lactobacillales; D_4__Streptococcaceae; D_5__Lactococcus; D_6__uncultured bacterium
KR067782.1.1492	0	1	0	0	0	11	0	0	0	0	0	0	0	0	0	0	1	0	0	0	0	0	0	0	0	0	0	0	0	0	0	0	D_0__Bacteria; D_1__Firmicutes; D_2__Clostridia; D_3__Clostridiales; D_4__Ruminococcaceae; D_5__Saccharofermentans
KR067969.1.1507	0	2	0	0	0	11	0	0	0	0	0	0	0	0	0	0	0	0	0	0	0	0	0	0	0	0	0	0	0	0	0	0	D_0__Bacteria; D_1__Spirochaetae; D_2__Spirochaetes; D_3__Spirochaetales; D_4__Spirochaetaceae; D_5__Treponema 2; D_6__uncultured rumen bacterium
GQ358394.1.1372	1	0	0	0	0	24	0	0	0	0	1	0	0	0	0	1	0	0	0	0	0	0	0	0	0	0	0	0	0	0	0	0	D_0__Bacteria; D_1__Firmicutes; D_2__Negativicutes; D_3__Selenomonadales; D_4__Veillonellaceae; D_5__Selenomonas 1; Ambiguous_taxa
KC834389.1.1330	0	0	0	0	0	0	3	0	1	0	0	0	0	0	0	0	0	0	0	0	0	1	3828	2710	0	0	0	0	0	0	0	0	D_0__Bacteria; D_1__Bacteroidetes; D_2__Flavobacteriia; D_3__Flavobacteriales; D_4__Flavobacteriaceae; D_5__Chryseobacterium; Ambiguous_taxa
GQ327872.1.1320	1	0	1	0	7	26	0	0	0	0	2	1	2	0	0	0	0	0	0	0	0	0	0	0	0	0	0	0	0	0	0	0	D_0__Bacteria; D_1__Firmicutes; D_2__Negativicutes; D_3__Selenomonadales; D_4__Veillonellaceae; D_5__Veillonellaceae UCG-001; D_6__uncultured rumen bacterium
HM779297.1.1455	0	0	0	0	0	0	5	0	0	0	0	0	0	0	0	0	0	0	0	0	2	1	4	1	0	0	0	0	0	0	0	0	D_0__Bacteria; D_1__Proteobacteria; D_2__Gammaproteobacteria; D_3__Enterobacteriales; D_4__Enterobacteriaceae; D_5__Serratia
EU510288.1.1389	0	3	0	1	1	0	0	0	0	0	0	6	0	0	0	0	0	5	0	0	0	0	0	0	0	0	0	0	0	0	0	0	D_0__Bacteria; D_1__Firmicutes; D_2__Clostridia; D_3__Clostridiales; D_4__Lachnospiraceae; D_5__Blautia; D_6__uncultured bacterium
EF096640.1.1380	1	41	27	23	22	0	0	0	0	0	44	57	12	0	0	26	29	17	1	0	0	0	0	0	0	0	0	0	0	0	0	0	D_0__Bacteria; D_1__Firmicutes; D_2__Clostridia; D_3__Clostridiales; D_4__Ruminococcaceae; D_5__Oscillibacter; D_6__uncultured bacterium
JN013011.1.1459	10	120	73	74	36	0	0	0	0	0	90	105	33	0	0	70	118	93	0	0	0	0	0	0	0	0	0	0	0	0	0	0	D_0__Bacteria; D_1__Bacteroidetes; D_2__Bacteroidia; D_3__Bacteroidales; D_4__Bacteroidales S24-7 group; D_5__uncultured bacterium; D_6__uncultured bacterium
EU505520.1.1404	0	4	3	2	0	0	0	0	0	0	2	4	0	0	0	0	1	3	0	0	0	0	0	0	0	0	0	0	0	0	0	0	D_0__Bacteria; D_1__Bacteroidetes; D_2__Bacteroidia; D_3__Bacteroidales; D_4__Bacteroidales S24-7 group; D_5__uncultured bacterium; D_6__uncultured bacterium
FJ894603.1.1373	0	2	2	1	4	0	0	0	0	0	5	0	0	0	0	0	0	0	0	0	0	0	0	0	0	0	0	0	0	0	0	0	D_0__Bacteria; D_1__Firmicutes; D_2__Bacilli; D_3__Bacillales; D_4__Planococcaceae; D_5__Sporosarcina; Ambiguous_taxa
FN668099.1.1485	3	2	6	13	13	1	0	1	2	6	2	34	6	1	0	3	1	0	1	0	2	0	0	0	1	0	0	2	0	0	7	0	D_0__Bacteria; D_1__Bacteroidetes; D_2__Sphingobacteriia; D_3__Sphingobacteriales; D_4__Chitinophagaceae; D_5__uncultured
JN681884.1.1409	0	0	0	0	1	38	0	0	0	0	1	0	0	0	0	1	1	0	0	0	0	0	0	0	0	0	0	0	0	0	0	0	D_0__Bacteria; D_1__Firmicutes; D_2__Bacilli; D_3__Lactobacillales; D_4__Streptococcaceae; D_5__Streptococcus; D_6__uncultured bacterium
HM807627.1.1355	3	11	22	18	6	0	0	0	0	0	11	30	2	0	0	11	5	22	0	0	0	0	0	0	0	0	0	0	0	0	0	0	D_0__Bacteria; D_1__Firmicutes; D_2__Clostridia; D_3__Clostridiales; D_4__Lachnospiraceae; D_5__uncultured; D_6__uncultured bacterium
EU508307.1.1396	0	1	5	0	0	0	0	0	0	0	0	0	0	0	0	0	3	1	0	0	0	0	0	0	0	0	0	0	0	0	0	0	D_0__Bacteria; D_1__Firmicutes; D_2__Clostridia; D_3__Clostridiales; D_4__Peptostreptococcaceae; D_5__Intestinibacter; D_6__uncultured bacterium
HQ759961.1.1441	0	0	0	0	0	0	0	0	0	0	0	1	4	0	0	3	2	0	0	0	0	0	0	0	0	0	0	0	0	0	0	0	D_0__Bacteria; D_1__Bacteroidetes; D_2__Bacteroidia; D_3__Bacteroidales; D_4__Bacteroidaceae; D_5__Bacteroides
LVXD01000001.1423740.1425267	0	0	0	0	0	0	0	0	0	0	0	0	0	0	0	0	0	0	263	30	0	0	0	0	2	0	13	0	0	0	0	0	D_0__Bacteria; D_1__Proteobacteria; D_2__Gammaproteobacteria; D_3__Xanthomonadales; D_4__Xanthomonadaceae; Ambiguous_taxa; Ambiguous_taxa
JQ083856.1.1508	0	1	1	4	1	0	0	0	0	0	0	8	0	0	0	0	0	1	0	0	0	0	0	0	0	0	0	0	0	0	0	0	D_0__Bacteria; D_1__Firmicutes; D_2__Clostridia; D_3__Clostridiales; D_4__Lachnospiraceae; D_5__Lachnospiraceae UCG-008; D_6__uncultured bacterium
HQ407225.1.1417	0	0	0	0	0	0	0	0	0	0	0	0	0	0	0	0	0	0	0	0	0	0	9	15	0	0	0	0	0	0	0	0	D_0__Bacteria; D_1__Proteobacteria; D_2__Gammaproteobacteria; D_3__Enterobacteriales; D_4__Enterobacteriaceae; D_5__Providencia
GQ327763.1.1303	4	7	0	0	13	119	0	0	0	0	4	2	0	0	0	3	11	1	0	0	0	0	0	0	0	0	0	0	0	0	0	0	D_0__Bacteria; D_1__Bacteroidetes; D_2__Bacteroidia; D_3__Bacteroidales; D_4__Bacteroidales S24-7 group; D_5__uncultured rumen bacterium; D_6__uncultured rumen bacterium
EU006378.1.1442	33	254	134	173	106	0	0	0	0	0	111	266	35	0	0	66	17	304	0	0	0	0	0	0	0	0	0	0	0	0	0	0	D_0__Bacteria; D_1__Bacteroidetes; D_2__Bacteroidia; D_3__Bacteroidales; D_4__Bacteroidales S24-7 group; D_5__uncultured bacterium; D_6__uncultured bacterium
HW066305.1.1532	2	30	39	42	24	0	0	0	0	0	18	62	0	0	0	13	9	28	0	0	0	0	0	0	0	0	0	0	0	0	0	0	D_0__Bacteria; D_1__Firmicutes; D_2__Clostridia; D_3__Clostridiales; D_4__Ruminococcaceae; D_5__Ruminococcaceae UCG-014
KF712753.1.1501	0	0	0	0	0	0	0	0	0	0	0	0	0	0	0	0	0	0	0	0	0	0	7	4	0	0	0	0	0	0	0	0	D_0__Bacteria; D_1__Proteobacteria; D_2__Gammaproteobacteria; D_3__Pseudomonadales; D_4__Pseudomonadaceae; D_5__Pseudomonas; D_6__Pseudomonas plecoglossicida
DQ803672.1.1362	0	4	6	1	2	0	0	0	0	0	2	7	0	0	0	3	2	5	0	0	0	0	0	0	0	0	0	0	0	0	0	0	D_0__Bacteria; D_1__Verrucomicrobia; D_2__Verrucomicrobiae; D_3__Verrucomicrobiales; D_4__Verrucomicrobiaceae; D_5__Akkermansia; D_6__uncultured bacterium
HM778466.1.1458	0	0	0	0	0	0	15	0	0	0	0	0	0	0	0	0	0	0	3	0	9	2	11	5	0	1	1	0	0	0	0	0	D_0__Bacteria; D_1__Proteobacteria; D_2__Gammaproteobacteria; D_3__Enterobacteriales; D_4__Enterobacteriaceae; D_5__Yersinia; Ambiguous_taxa
DQ808339.1.1404	0	11	4	1	3	0	0	0	0	0	4	3	0	0	0	2	7	7	0	0	0	0	0	0	0	0	0	0	0	0	0	0	D_0__Bacteria; D_1__Verrucomicrobia; D_2__Verrucomicrobiae; D_3__Verrucomicrobiales; D_4__Verrucomicrobiaceae; D_5__Akkermansia; D_6__uncultured bacterium
HM445243.1.1300	0	0	0	1	1	0	0	0	4	0	1	3	8	0	0	1	0	0	0	0	0	0	0	0	0	0	0	0	0	0	0	0	D_0__Bacteria; D_1__Nitrospirae; D_2__Nitrospira; D_3__Nitrospirales; D_4__0319-6A21; D_5__uncultured bacterium; D_6__uncultured bacterium
JF742989.1.1455	3	0	0	0	0	6	0	0	0	0	8	0	0	0	0	0	0	0	0	0	0	0	0	0	0	0	0	0	0	0	0	0	D_0__Bacteria; D_1__Proteobacteria; D_2__Gammaproteobacteria; D_3__Pseudomonadales; D_4__Pseudomonadaceae; D_5__Pseudomonas; Ambiguous_taxa
GU374076.1.1290	1	1	1	1	0	15	0	0	0	0	0	0	0	0	0	1	2	0	0	0	0	0	0	0	0	0	0	0	0	0	0	0	D_0__Bacteria; D_1__Proteobacteria; D_2__Gammaproteobacteria; D_3__Enterobacteriales; D_4__Enterobacteriaceae; D_5__Escherichia-Shigella; D_6__uncultured bacterium
KC584756.1.1434	0	0	0	0	0	0	0	0	0	0	0	0	0	0	0	0	0	0	1	56	0	5	54	45	3	0	0	0	0	0	0	0	D_0__Bacteria; D_1__Proteobacteria; D_2__Gammaproteobacteria; D_3__Enterobacteriales; D_4__Enterobacteriaceae; D_5__Budvicia
GU272270.1.1504	1	0	0	0	0	27	0	0	0	0	3	0	0	0	0	1	0	0	2	1	1	0	2	5	0	0	1	0	0	0	0	0	D_0__Bacteria; D_1__Proteobacteria; D_2__Gammaproteobacteria; D_3__Pseudomonadales; D_4__Pseudomonadaceae; D_5__Pseudomonas
HQ743005.1.1473	0	0	3	0	2	14	0	0	0	0	1	0	0	0	0	0	0	1	0	0	0	0	0	0	0	0	0	0	0	0	0	0	D_0__Bacteria; D_1__Proteobacteria; D_2__Gammaproteobacteria; D_3__Enterobacteriales; D_4__Enterobacteriaceae; D_5__Escherichia-Shigella; D_6__uncultured bacterium
GQ448336.1.1418	0	5	0	12	18	48	0	0	0	0	18	0	0	0	0	3	2	0	0	0	0	0	0	0	0	0	0	0	0	0	0	0	D_0__Bacteria; D_1__Firmicutes; D_2__Negativicutes; D_3__Selenomonadales; D_4__Veillonellaceae; D_5__Megasphaera; D_6__uncultured bacterium
DQ793646.1.1375	0	0	4	0	0	0	0	0	0	0	2	1	0	0	0	0	4	0	0	0	0	0	0	0	0	0	0	0	0	0	0	0	D_0__Bacteria; D_1__Firmicutes; D_2__Clostridia; D_3__Clostridiales; D_4__Ruminococcaceae; D_5__Ruminococcaceae UCG-010
EU506801.1.1368	0	1	1	0	0	0	0	0	0	0	4	3	0	0	0	3	2	0	0	0	0	0	0	0	0	0	0	0	0	0	0	0	D_0__Bacteria; D_1__Firmicutes; D_2__Erysipelotrichia; D_3__Erysipelotrichales; D_4__Erysipelotrichaceae; D_5__Faecalibaculum; D_6__uncultured bacterium
JF068310.1.1347	0	6	4	5	1	0	0	0	0	0	8	18	1	0	0	7	2	5	0	0	0	0	0	0	0	0	0	0	0	0	0	0	D_0__Bacteria; D_1__Actinobacteria; D_2__Actinobacteria; D_3__Corynebacteriales; D_4__Corynebacteriaceae; D_5__Corynebacterium 1; Ambiguous_taxa
HM810953.1.1373	0	0	0	0	0	0	26	0	0	0	0	0	0	0	0	0	0	0	0	0	0	0	0	0	0	0	0	0	0	0	0	0	D_0__Bacteria; D_1__Firmicutes; D_2__Bacilli; D_3__Bacillales; D_4__Staphylococcaceae; D_5__Staphylococcus
JQ726785.1.1452	0	0	0	0	0	0	0	0	0	0	0	0	0	3	0	0	0	0	0	0	0	3	7	0	0	0	0	0	97	1	0	0	D_0__Bacteria; D_1__Bacteroidetes; D_2__Flavobacteriia; D_3__Flavobacteriales; D_4__Flavobacteriaceae
LVAF01000103.2.1278	0	0	0	1	0	8	0	0	0	0	1	0	0	0	0	0	1	0	0	0	0	0	0	0	0	0	0	0	0	0	0	0	D_0__Bacteria; D_1__Fibrobacteres; D_2__Fibrobacteria; D_3__Fibrobacterales; D_4__Fibrobacteraceae; D_5__Fibrobacter
JF797458.1.1336	0	0	0	0	0	11	0	0	0	0	0	0	0	0	0	0	0	0	0	0	0	0	0	0	0	0	0	0	0	0	0	0	D_0__Bacteria; D_1__Firmicutes; D_2__Negativicutes; D_3__Selenomonadales; D_4__Acidaminococcaceae; D_5__Succiniclasticum; D_6__uncultured rumen bacterium
EF406381.1.1494	0	1	8	0	0	0	0	0	0	0	1	2	0	0	0	0	0	1	0	0	0	0	0	0	0	0	0	0	0	0	0	0	D_0__Bacteria; D_1__Bacteroidetes; D_2__Bacteroidia; D_3__Bacteroidales; D_4__Bacteroidales S24-7 group; D_5__uncultured bacterium; D_6__uncultured bacterium
JN012968.1.1452	51	469	366	319	260	0	0	0	3	0	400	516	45	0	1	202	454	227	0	0	0	0	0	0	1	0	0	0	0	0	0	3	D_0__Bacteria; D_1__Bacteroidetes; D_2__Bacteroidia; D_3__Bacteroidales; D_4__Bacteroidales S24-7 group; D_5__uncultured bacterium; D_6__uncultured bacterium
GBFX01069610.194.1692	0	0	0	2	0	0	0	0	0	0	1	0	0	0	1	2	5	0	0	7	30	0	0	0	0	0	1	0	0	0	4	0	D_0__Bacteria; D_1__Actinobacteria; D_2__Actinobacteria; D_3__Corynebacteriales; D_4__Nocardiaceae; D_5__Rhodococcus; Ambiguous_taxa
JN013037.1.1457	0	5	0	2	0	0	0	6	0	0	1	0	3	0	0	0	1	3	0	0	0	0	0	0	3	2	0	0	0	0	0	0	D_0__Bacteria; D_1__Bacteroidetes; D_2__Bacteroidia; D_3__Bacteroidales; D_4__Bacteroidales S24-7 group
JQ614014.1.1418	0	0	0	0	0	0	7	0	0	0	0	0	0	0	0	0	0	0	0	0	3	3	1	5	0	0	0	0	0	0	0	0	D_0__Bacteria; D_1__Proteobacteria; D_2__Gammaproteobacteria; D_3__Enterobacteriales; D_4__Enterobacteriaceae
JN245676.1.1487	0	9	5	3	4	0	0	0	0	0	4	22	0	0	0	19	4	3	0	0	0	0	0	0	0	0	0	0	0	0	0	0	D_0__Bacteria; D_1__Actinobacteria; D_2__Actinobacteria; D_3__Corynebacteriales; D_4__Corynebacteriaceae; D_5__Corynebacterium 1; D_6__uncultured bacterium
GQ358847.1.1495	0	0	0	0	0	0	0	0	0	0	0	0	0	0	0	0	0	0	0	0	0	0	11	6	0	0	0	0	0	0	0	0	D_0__Bacteria; D_1__Bacteroidetes; D_2__Flavobacteriia; D_3__Flavobacteriales; D_4__Flavobacteriaceae; D_5__uncultured; D_6__uncultured bacterium
EF099600.1.1390	0	10	1	3	7	0	0	0	0	0	1	2	0	0	0	1	7	5	0	0	0	0	0	0	0	0	0	0	0	0	0	0	D_0__Bacteria; D_1__Firmicutes; D_2__Erysipelotrichia; D_3__Erysipelotrichales; D_4__Erysipelotrichaceae; D_5__Faecalibaculum; D_6__uncultured bacterium
AB576918.1.1421	0	0	0	0	0	0	0	146	0	0	0	0	0	42	0	0	0	0	0	0	0	0	0	0	0	0	0	0	0	81	0	0	D_0__Bacteria; D_1__Proteobacteria; D_2__Gammaproteobacteria; D_3__Enterobacteriales; D_4__Enterobacteriaceae; D_5__Candidatus Schneideria; D_6__Candidatus Schneideria nysicola
JF135599.1.1353	0	13	0	5	5	0	0	0	0	0	1	7	0	0	0	1	11	3	0	0	0	0	0	0	0	0	0	0	0	0	0	0	D_0__Bacteria; D_1__Actinobacteria; D_2__Actinobacteria; D_3__Micrococcales; D_4__Micrococcaceae; D_5__Enteractinococcus
FJ983016.1.1511	2	0	2	4	0	0	0	0	0	0	1	0	0	1	0	1	2	0	0	0	0	0	0	0	0	0	0	0	0	0	0	0	D_0__Bacteria; D_1__Fusobacteria; D_2__Fusobacteriia; D_3__Fusobacteriales; D_4__Fusobacteriaceae; D_5__Fusobacterium; D_6__uncultured bacterium
KF842936.1.1408	0	0	1	0	0	15	0	0	0	0	0	0	0	0	0	0	0	0	0	0	0	0	0	0	0	0	0	0	0	0	0	0	D_0__Bacteria; D_1__Proteobacteria; D_2__Gammaproteobacteria; D_3__Enterobacteriales; D_4__Enterobacteriaceae; D_5__Escherichia-Shigella; D_6__uncultured bacterium
GU356096.1.1397	0	0	0	0	0	0	0	0	0	0	0	0	5	0	0	0	0	0	12	0	0	0	0	0	0	0	0	0	0	0	0	0	D_0__Bacteria; D_1__Proteobacteria; D_2__Gammaproteobacteria; D_3__Pseudomonadales; D_4__Moraxellaceae; D_5__Acinetobacter; D_6__uncultured Acinetobacter sp.
DQ066644.1.1433	0	0	0	0	0	0	0	0	0	0	0	0	0	0	11	0	14	0	0	0	0	0	0	0	0	0	0	15	0	0	72	0	D_0__Bacteria; D_1__Bacteroidetes; D_2__Flavobacteriia; D_3__Flavobacteriales; D_4__Blattabacteriaceae; D_5__Candidatus Sulcia; Ambiguous_taxa
GCLM01055051.1.1353	0	0	0	0	0	0	0	7	0	0	0	0	0	3	4	0	0	0	0	0	0	0	0	0	0	0	0	0	3	11	0	0	D_0__Bacteria; D_1__Proteobacteria; D_2__Alphaproteobacteria; D_3__Rickettsiales; D_4__Anaplasmataceae; D_5__Wolbachia
HM815597.1.1370	0	4	2	4	0	0	0	0	0	0	1	1	5	0	0	0	0	0	0	0	0	0	0	0	0	0	0	0	0	0	0	0	D_0__Bacteria; D_1__Firmicutes; D_2__Bacilli; D_3__Bacillales; D_4__Bacillaceae; D_5__Bacillus; Ambiguous_taxa
HM008824.1.1384	1	3	7	2	4	0	0	0	0	0	5	17	0	0	0	6	2	4	0	0	0	0	0	0	0	0	0	0	0	0	0	0	D_0__Bacteria; D_1__Firmicutes; D_2__Clostridia; D_3__Clostridiales; D_4__Ruminococcaceae; D_5__Ruminococcaceae UCG-014; D_6__uncultured bacterium
JN013122.1.1460	23	157	115	146	54	0	0	0	0	0	90	164	12	0	0	107	19	106	0	0	0	0	0	0	0	0	0	3	0	0	0	0	D_0__Bacteria; D_1__Bacteroidetes; D_2__Bacteroidia; D_3__Bacteroidales; D_4__Bacteroidales S24-7 group; D_5__uncultured bacterium; D_6__uncultured bacterium
HQ681789.1.1456	3	118	92	84	15	0	0	0	0	0	76	128	6	0	0	62	29	36	0	0	0	0	0	0	0	0	0	0	0	0	0	0	D_0__Bacteria; D_1__Firmicutes; D_2__Clostridia; D_3__Clostridiales; D_4__Ruminococcaceae; D_5__Ruminiclostridium 5; D_6__uncultured bacterium
KJ016001.1.1338	0	0	0	0	0	0	0	0	0	0	48	0	0	0	0	0	0	0	0	0	0	0	0	0	0	0	0	0	0	0	0	0	D_0__Bacteria; D_1__Proteobacteria; D_2__Alphaproteobacteria; D_3__Rhizobiales; D_4__1174-901-12; Ambiguous_taxa; Ambiguous_taxa
KC290863.1.1511	0	2	0	0	0	8	0	0	0	0	0	0	0	0	0	0	0	0	0	0	0	0	0	0	0	0	0	0	0	0	0	0	D_0__Bacteria; D_1__Bacteroidetes; D_2__Bacteroidia; D_3__Bacteroidales; D_4__Prevotellaceae; D_5__Prevotella 1; D_6__uncultured bacterium
FN667422.1.1495	5	50	25	25	28	6	0	0	0	0	28	51	10	0	0	26	5	17	0	0	0	0	0	0	0	0	0	0	0	0	0	0	D_0__Bacteria; D_1__Firmicutes; D_2__Bacilli; D_3__Lactobacillales; D_4__Lactobacillaceae; D_5__Lactobacillus; Ambiguous_taxa
GQ492932.1.1342	3	0	2	1	3	0	0	0	0	0	0	2	0	0	0	0	0	0	0	0	0	0	0	0	0	0	0	0	0	0	0	0	D_0__Bacteria; D_1__Firmicutes; D_2__Clostridia; D_3__Clostridiales; D_4__Lachnospiraceae; D_5__Lachnospiraceae UCG-004
AB934831.1.1350	0	4	8	6	0	0	0	0	0	0	2	4	0	0	0	7	1	3	0	0	0	0	0	0	0	0	0	0	0	0	0	0	D_0__Bacteria; D_1__Firmicutes; D_2__Clostridia; D_3__Clostridiales; D_4__Ruminococcaceae; D_5__Oscillibacter; D_6__uncultured bacterium
EF603243.1.1481	0	0	3	0	0	0	0	0	0	0	5	12	0	0	0	1	8	0	0	0	0	0	0	0	0	0	0	0	0	0	0	0	D_0__Bacteria; D_1__Firmicutes; D_2__Clostridia; D_3__Clostridiales; D_4__Ruminococcaceae; D_5__Ruminiclostridium 5; D_6__uncultured bacterium
HM008849.1.1375	0	5	0	0	23	20	0	0	0	0	0	0	0	0	0	0	6	1	0	0	0	0	0	0	0	0	0	0	0	0	0	0	D_0__Bacteria; D_1__Bacteroidetes; D_2__Bacteroidia; D_3__Bacteroidales; D_4__Prevotellaceae; D_5__Prevotella 1
GQ326997.1.1342	2	2	0	0	1	7	0	0	0	0	0	0	0	0	0	0	0	0	0	0	0	0	0	0	0	0	0	0	0	0	0	0	D_0__Bacteria; D_1__Bacteroidetes; D_2__Bacteroidia; D_3__Bacteroidales; D_4__Bacteroidales Incertae Sedis; D_5__Phocaeicola; D_6__uncultured rumen bacterium
LN681247.1.1450	3	1	0	0	0	5	0	0	0	0	0	0	1	0	0	0	3	0	0	0	0	0	0	0	0	0	0	0	0	0	0	0	D_0__Bacteria; D_1__Proteobacteria; D_2__Gammaproteobacteria; D_3__Pseudomonadales; D_4__Pseudomonadaceae; D_5__Pseudomonas
EU452680.1.1209	0	1	0	5	0	0	0	0	0	0	0	8	0	0	0	0	0	1	0	0	0	0	0	0	0	0	0	0	0	0	0	0	D_0__Bacteria; D_1__Firmicutes; D_2__Clostridia; D_3__Clostridiales; D_4__Lachnospiraceae; D_5__uncultured; D_6__uncultured bacterium
GU566695.1.1310	0	1	0	0	0	8	0	0	0	0	2	0	0	0	0	0	0	0	0	0	0	0	0	0	0	0	0	0	0	0	0	0	D_0__Bacteria; D_1__Spirochaetae; D_2__Spirochaetes; D_3__Spirochaetales; D_4__Spirochaetaceae; D_5__Treponema 2; Ambiguous_taxa
EU504417.1.1397	0	4	0	5	0	0	0	0	0	0	2	2	0	0	0	0	0	4	0	0	0	0	0	0	0	0	0	0	0	0	0	0	D_0__Bacteria; D_1__Bacteroidetes; D_2__Bacteroidia; D_3__Bacteroidales; D_4__Bacteroidales S24-7 group; D_5__uncultured bacterium; D_6__uncultured bacterium
EU560830.1.1482	1	1	1	2	0	0	0	0	0	0	0	3	0	0	0	1	1	0	5	0	1	0	0	0	0	0	6	0	0	0	0	0	D_0__Bacteria; D_1__Firmicutes; D_2__Bacilli; D_3__Lactobacillales; D_4__Streptococcaceae; D_5__Lactococcus
AB702915.1.1403	12	67	55	27	22	0	0	0	0	0	31	104	0	0	0	45	7	95	0	0	0	0	0	0	0	0	0	0	0	0	0	0	D_0__Bacteria; D_1__Proteobacteria; D_2__Betaproteobacteria; D_3__Burkholderiales; D_4__Alcaligenaceae; D_5__Parasutterella; D_6__uncultured bacterium
FM213392.1.1485	17	60	63	10	28	0	0	0	0	0	19	53	21	0	0	23	10	16	0	0	0	0	0	0	0	0	0	0	0	0	0	0	D_0__Bacteria; D_1__Actinobacteria; D_2__Actinobacteria; D_3__Micrococcales; D_4__Micrococcaceae; D_5__Glutamicibacter
AB185633.1.1528	0	4	0	0	7	9	0	0	0	0	0	0	0	0	0	0	0	0	0	0	0	0	0	0	0	0	0	0	0	0	0	0	D_0__Bacteria; D_1__Bacteroidetes; D_2__Bacteroidia; D_3__Bacteroidales; D_4__Prevotellaceae; D_5__Prevotella 1
AM276097.1.1591	1	1	0	0	0	0	0	0	0	0	0	2	0	0	0	0	0	6	0	0	0	0	0	0	0	0	0	0	0	0	0	0	D_0__Bacteria; D_1__Actinobacteria; D_2__Coriobacteriia; D_3__Coriobacteriales; D_4__Coriobacteriaceae; D_5__Parvibacter; D_6__uncultured bacterium
FJ004689.1.1320	0	10	0	0	0	0	0	0	0	0	9	0	0	0	0	0	0	0	0	0	0	0	0	0	0	0	0	0	0	0	0	0	D_0__Bacteria; D_1__Acidobacteria; D_2__Acidobacteria; D_3__Acidobacteriales; D_4__Acidobacteriaceae (Subgroup 1); D_5__Granulicella; D_6__uncultured bacterium
EF406395.1.1500	0	7	2	6	0	0	0	0	0	0	0	7	0	0	0	0	0	7	0	0	0	0	0	0	0	0	0	0	0	0	0	0	D_0__Bacteria; D_1__Bacteroidetes; D_2__Bacteroidia; D_3__Bacteroidales; D_4__Bacteroidales S24-7 group; D_5__uncultured bacterium; D_6__uncultured bacterium
KC011147.1.1494	0	0	1	0	0	15	0	0	0	0	1	2	0	0	0	0	2	0	0	0	0	0	0	0	0	0	0	0	0	0	0	0	D_0__Bacteria; D_1__Proteobacteria; D_2__Gammaproteobacteria; D_3__Enterobacteriales; D_4__Enterobacteriaceae; D_5__Escherichia-Shigella
EF098881.1.1378	0	5	6	0	4	0	0	0	0	0	6	5	1	0	0	0	0	9	0	0	0	0	0	0	0	0	0	0	0	0	0	0	D_0__Bacteria; D_1__Firmicutes; D_2__Clostridia; D_3__Clostridiales; D_4__Lachnospiraceae; D_5__uncultured; D_6__uncultured bacterium
EU503946.1.1406	0	80	48	95	14	0	0	0	0	0	91	108	0	0	0	47	76	44	0	0	0	0	0	0	0	0	0	0	0	0	0	0	D_0__Bacteria; D_1__Bacteroidetes; D_2__Bacteroidia; D_3__Bacteroidales; D_4__Bacteroidales S24-7 group; D_5__uncultured bacterium; D_6__uncultured bacterium
HM808035.1.1362	89	1063	731	767	299	0	0	0	0	0	834	1096	55	0	0	398	1201	622	0	0	0	0	0	0	0	0	0	0	0	0	0	0	D_0__Bacteria; D_1__Bacteroidetes; D_2__Bacteroidia; D_3__Bacteroidales; D_4__Bacteroidales S24-7 group; D_5__uncultured bacterium; D_6__uncultured bacterium
EU473486.1.1390	0	0	0	0	11	0	0	0	0	0	0	0	0	0	0	0	0	0	0	0	0	0	0	0	0	0	0	0	0	0	0	0	D_0__Bacteria; D_1__Firmicutes; D_2__Clostridia; D_3__Clostridiales; D_4__Lachnospiraceae; D_5__Lachnospiraceae ND3007 group; Ambiguous_taxa
HQ759580.1.1434	0	8	4	2	3	0	0	0	0	0	4	5	0	0	0	2	3	2	0	0	0	0	0	0	0	0	0	0	0	0	0	0	D_0__Bacteria; D_1__Firmicutes; D_2__Clostridia; D_3__Clostridiales; D_4__Lachnospiraceae; D_5__uncultured; D_6__uncultured bacterium
GCVF01000822.1.1428	0	0	0	0	0	0	0	0	0	0	0	0	0	0	0	0	1	0	2	10	0	0	0	0	0	0	0	0	0	0	0	0	D_0__Bacteria; D_1__Proteobacteria; D_2__Alphaproteobacteria; D_3__Rhodobacterales; D_4__Rhodobacteraceae
AB034149.1.1459	0	3	0	0	0	9	0	0	0	0	0	0	0	0	0	0	0	0	0	0	0	0	0	0	0	0	0	0	0	0	0	0	D_0__Bacteria; D_1__Bacteroidetes; D_2__Bacteroidia; D_3__Bacteroidales; D_4__Prevotellaceae; D_5__Prevotella 7; Ambiguous_taxa
DQ805976.1.1375	1	6	2	3	4	0	0	0	0	0	2	3	0	0	0	2	0	2	0	0	0	0	0	0	0	0	0	0	0	0	0	0	D_0__Bacteria; D_1__Verrucomicrobia; D_2__Verrucomicrobiae; D_3__Verrucomicrobiales; D_4__Verrucomicrobiaceae; D_5__Akkermansia; D_6__uncultured bacterium
FR734082.1.1281	7	18	3	23	13	108	0	0	0	0	13	7	0	0	0	2	23	2	31	0	0	0	0	0	0	0	0	2	0	0	0	0	D_0__Bacteria; D_1__Firmicutes; D_2__Clostridia; D_3__Clostridiales; D_4__Clostridiaceae 1; D_5__Clostridium sensu stricto 1; D_6__uncultured bacterium
HW066326.1.1499	2	9	7	11	3	0	0	0	0	0	10	24	0	0	0	1	3	5	0	0	0	0	0	0	0	0	0	0	0	0	0	0	D_0__Bacteria; D_1__Firmicutes; D_2__Clostridia; D_3__Clostridiales; D_4__Lachnospiraceae; D_5__Lachnospiraceae NK4A136 group; D_6__uncultured bacterium
AY990118.1.1297	4	1	0	0	3	0	0	0	10	0	3	3	4	0	0	0	0	3	0	0	1	0	0	0	1	0	0	15	0	0	0	2	D_0__Bacteria; D_1__Bacteroidetes; D_2__Bacteroidia; D_3__Bacteroidales; D_4__Bacteroidales S24-7 group; D_5__uncultured bacterium; D_6__uncultured bacterium
KC290734.1.1511	0	3	0	0	0	28	0	0	0	0	0	0	0	0	0	2	3	1	0	0	0	0	0	0	0	0	0	0	0	0	0	0	D_0__Bacteria; D_1__Bacteroidetes; D_2__Bacteroidia; D_3__Bacteroidales; D_4__Prevotellaceae; D_5__Prevotella 1; Ambiguous_taxa
HM854257.1.1450	0	0	1	0	0	0	35	0	0	0	0	0	0	0	0	0	0	0	0	0	1	3	16	6	0	0	0	0	0	0	0	0	D_0__Bacteria; D_1__Proteobacteria; D_2__Gammaproteobacteria; D_3__Enterobacteriales; D_4__Enterobacteriaceae
EU451821.1.1395	0	4	1	3	4	0	0	0	0	0	0	0	0	0	0	0	0	0	0	0	0	0	0	0	0	0	0	0	0	0	0	0	D_0__Bacteria; D_1__Firmicutes; D_2__Clostridia; D_3__Clostridiales; D_4__Ruminococcaceae; D_5__Ruminiclostridium; D_6__uncultured bacterium
EF097828.1.1432	1	1	3	1	3	0	0	0	0	0	0	2	0	0	0	3	1	0	0	0	0	0	0	0	0	0	0	0	0	0	0	0	D_0__Bacteria; D_1__Firmicutes; D_2__Bacilli; D_3__Lactobacillales; D_4__Lactobacillaceae; D_5__Lactobacillus; D_6__uncultured bacterium
EU461507.1.1413	0	0	0	6	0	0	0	0	0	0	0	4	1	0	0	0	0	0	0	0	0	0	0	0	0	0	0	0	0	0	5	0	D_0__Bacteria; D_1__Verrucomicrobia; D_2__WCHB1-41; D_3__uncultured bacterium; D_4__uncultured bacterium; D_5__uncultured bacterium; D_6__uncultured bacterium
GQ327165.1.1341	6	19	0	0	10	138	0	0	0	0	13	1	0	0	0	1	7	0	0	0	0	0	0	0	0	0	0	0	0	0	0	0	D_0__Bacteria; D_1__Bacteroidetes; D_2__Bacteroidia; D_3__Bacteroidales; D_4__Prevotellaceae; D_5__Prevotella 1; D_6__uncultured rumen bacterium
HW066315.1.1501	1	0	0	7	0	0	0	0	0	0	5	0	7	0	0	0	0	1	0	0	0	0	0	0	0	0	0	0	0	0	0	0	D_0__Bacteria; D_1__Bacteroidetes; D_2__Bacteroidia; D_3__Bacteroidales; D_4__Bacteroidales S24-7 group; D_5__uncultured bacterium; D_6__uncultured bacterium
HM240961.1.1312	0	10	0	1	0	0	0	0	0	0	50	0	0	0	0	0	0	0	0	0	2	0	0	0	0	0	0	0	0	0	0	0	D_0__Bacteria; D_1__Proteobacteria; D_2__Alphaproteobacteria; D_3__Rhodospirillales; D_4__Acetobacteraceae; D_5__Acidiphilium
HQ681701.1.1467	8	3	8	16	23	2	0	4	12	1	5	7	23	1	1	13	23	5	0	0	4	0	0	0	2	0	0	4	0	0	5	5	D_0__Bacteria; D_1__Bacteroidetes; D_2__Bacteroidia; D_3__Bacteroidales; D_4__Bacteroidales S24-7 group; D_5__uncultured bacterium; D_6__uncultured bacterium
AB696297.1.1439	0	0	1	0	0	7	0	0	0	0	1	0	0	0	0	0	1	0	0	0	0	0	0	0	0	0	0	0	0	0	0	0	D_0__Bacteria; D_1__Proteobacteria; D_2__Gammaproteobacteria; D_3__Enterobacteriales; D_4__Enterobacteriaceae; D_5__Escherichia-Shigella
LK392853.1.1489	0	0	0	0	0	0	0	0	0	0	0	0	0	0	0	0	0	0	173	331	0	0	0	0	10	0	551	0	0	0	0	0	D_0__Bacteria; D_1__Bacteroidetes; D_2__Flavobacteriia; D_3__Flavobacteriales; D_4__Flavobacteriaceae; D_5__Soonwooa
HM328258.1.1362	0	2718	0	0	0	0	0	0	0	0	925	0	0	0	0	0	0	0	0	0	460	0	0	0	0	0	0	0	0	0	0	0	D_0__Bacteria; D_1__Proteobacteria; D_2__Betaproteobacteria; D_3__Neisseriales; D_4__Neisseriaceae; D_5__Neisseria
KF859726.1.1495	0	0	0	0	0	0	0	0	0	0	0	0	0	0	0	0	0	0	0	64	0	0	0	0	0	0	44	0	0	0	0	0	D_0__Bacteria; D_1__Proteobacteria; D_2__Gammaproteobacteria; D_3__Oceanospirillales; D_4__Halomonadaceae; D_5__Halomonas; D_6__uncultured Halomonas sp.
EU452286.1.1410	55	687	619	597	197	0	0	0	0	0	483	1095	139	0	0	499	415	840	0	0	0	0	0	0	0	0	0	0	0	0	0	0	D_0__Bacteria; D_1__Bacteroidetes; D_2__Bacteroidia; D_3__Bacteroidales; D_4__Bacteroidales S24-7 group; D_5__uncultured bacterium; D_6__uncultured bacterium
GQ033869.1.1340	1	8	8	6	2	0	0	0	0	0	13	16	0	1	0	2	33	3	3	0	1	1	0	0	0	0	0	0	0	0	0	0	D_0__Bacteria; D_1__Actinobacteria; D_2__Actinobacteria; D_3__Corynebacteriales; D_4__Corynebacteriaceae; D_5__Corynebacterium 1; D_6__uncultured bacterium
X75281.1.1489	0	0	0	0	0	0	5	0	0	0	0	0	0	0	0	0	0	0	1	0	0	2	2	0	0	0	0	0	0	0	0	0	D_0__Bacteria; D_1__Proteobacteria; D_2__Gammaproteobacteria; D_3__Enterobacteriales; D_4__Enterobacteriaceae
KF077490.1.1364	1	1	2	2	0	46	0	0	0	0	0	2	0	0	0	0	0	0	0	0	1	0	0	0	0	0	0	0	0	0	0	0	D_0__Bacteria; D_1__Proteobacteria; D_2__Gammaproteobacteria; D_3__Enterobacteriales; D_4__Enterobacteriaceae; D_5__Escherichia-Shigella; D_6__uncultured bacterium
FN421520.1.1400	0	0	0	0	3	0	0	0	0	0	0	0	0	0	0	0	0	0	9	2	0	0	0	0	0	0	1	0	0	0	0	0	D_0__Bacteria; D_1__Actinobacteria; D_2__Actinobacteria; D_3__Corynebacteriales; D_4__Nocardiaceae; D_5__Rhodococcus
GU302948.1.1494	1	1	0	0	2	14	0	0	0	0	1	0	0	0	0	0	1	0	0	0	0	0	0	0	0	0	0	0	0	0	0	0	D_0__Bacteria; D_1__Bacteroidetes; D_2__Bacteroidia; D_3__Bacteroidales; D_4__Prevotellaceae; D_5__Prevotella 1
JQ452015.1.1405	0	8	0	0	0	0	0	0	0	0	1	0	0	0	0	0	0	0	0	0	1	0	0	0	0	0	0	0	0	0	0	0	D_0__Bacteria; D_1__Proteobacteria; D_2__Betaproteobacteria; D_3__Neisseriales; D_4__Neisseriaceae; D_5__Neisseria; D_6__uncultured bacterium
GQ360016.1.1504	0	0	0	0	0	0	16	0	0	0	0	0	0	0	0	0	0	0	10	0	6	8	11	8	0	0	1	0	0	0	0	0	D_0__Bacteria; D_1__Proteobacteria; D_2__Gammaproteobacteria; D_3__Enterobacteriales; D_4__Enterobacteriaceae; D_5__Serratia
FJ032564.1.1239	25	137	109	91	41	0	0	0	0	0	105	165	12	0	0	70	15	70	0	0	0	0	0	0	0	0	0	0	0	0	0	0	D_0__Bacteria; D_1__Firmicutes; D_2__Clostridia; D_3__Clostridiales; D_4__Ruminococcaceae; D_5__Ruminococcaceae UCG-014; D_6__uncultured bacterium
JFON01000003.357251.358788	0	0	0	0	0	0	0	0	0	0	0	0	0	0	0	0	0	0	0	0	0	0	0	0	5	3	2	0	0	0	0	0	D_0__Bacteria; D_1__Proteobacteria; D_2__Gammaproteobacteria; D_3__Orbales; D_4__Orbaceae; D_5__Gilliamella; Ambiguous_taxa
JX048346.1.1448	0	0	0	0	4	0	0	0	0	0	0	0	0	0	0	0	7	0	0	0	0	0	0	0	0	0	0	0	0	0	0	0	D_0__Bacteria; D_1__Firmicutes; D_2__Negativicutes; D_3__Selenomonadales; D_4__Veillonellaceae; D_5__Veillonella; D_6__uncultured bacterium
GQ004079.1.1358	5	0	0	6	18	0	0	0	0	1	0	1	5	0	0	0	20	0	0	0	0	0	0	0	0	0	0	0	0	0	0	0	D_0__Bacteria; D_1__Firmicutes; D_2__Clostridia; D_3__Clostridiales; D_4__Family XI; D_5__Finegoldia; D_6__uncultured bacterium
GQ448351.1.1396	2	1	0	5	18	0	0	0	0	0	0	1	10	0	0	7	0	0	0	0	0	0	0	0	0	0	0	0	0	0	0	0	D_0__Bacteria; D_1__Bacteroidetes; D_2__Bacteroidia; D_3__Bacteroidales; D_4__Bacteroidaceae; D_5__Bacteroides; Ambiguous_taxa
GQ338714.1.1521	37	6	10	16	36	6	0	0	0	0	25	22	24	1	0	22	12	7	0	0	7	0	0	0	0	0	0	0	0	0	0	35	D_0__Bacteria; D_1__Firmicutes; D_2__Negativicutes; D_3__Selenomonadales; D_4__Veillonellaceae; D_5__Veillonella; D_6__uncultured bacterium
HW066310.1.1488	0	27	12	21	7	0	0	0	0	0	7	18	8	0	0	11	10	18	0	0	0	0	0	0	0	0	0	0	0	0	0	0	D_0__Bacteria; D_1__Firmicutes; D_2__Clostridia; D_3__Clostridiales; D_4__Ruminococcaceae; D_5__Anaerotruncus
JF217964.1.1350	63	626	360	186	214	0	0	0	0	0	278	707	54	0	0	221	161	288	0	0	0	0	0	0	0	0	0	0	0	0	0	0	D_0__Bacteria; D_1__Actinobacteria; D_2__Actinobacteria; D_3__Corynebacteriales; D_4__Corynebacteriaceae; D_5__Corynebacterium 1; D_6__uncultured bacterium
AB239483.1.1481	0	2	0	4	0	9	0	0	0	0	0	0	0	0	0	0	0	0	0	0	0	0	0	0	0	0	0	0	0	0	0	0	D_0__Bacteria; D_1__Proteobacteria; D_2__Gammaproteobacteria; D_3__Aeromonadales; D_4__Succinivibrionaceae; D_5__Ruminobacter; Ambiguous_taxa
HK556560.1.1527	0	2	2	0	0	0	0	0	0	0	3	0	0	0	0	0	0	0	1	2	0	0	0	0	0	0	0	0	0	0	0	0	D_0__Bacteria; D_1__Actinobacteria; D_2__Actinobacteria; D_3__Corynebacteriales; D_4__Mycobacteriaceae; D_5__Mycobacterium; D_6__uncultured bacterium
FJ975934.1.1349	0	0	0	0	0	26	0	0	0	0	0	0	0	0	0	0	0	0	0	0	0	0	0	0	0	0	0	0	0	0	0	0	D_0__Bacteria; D_1__Proteobacteria; D_2__Gammaproteobacteria; D_3__Enterobacteriales; D_4__Enterobacteriaceae; D_5__Escherichia-Shigella; D_6__uncultured bacterium
EU921464.1.1445	0	0	0	0	0	0	0	0	0	0	0	0	0	0	0	0	0	0	0	0	0	9	1	4	0	0	0	0	0	0	0	0	D_0__Bacteria; D_1__Proteobacteria; D_2__Gammaproteobacteria; D_3__Pseudomonadales; D_4__Moraxellaceae; D_5__Acinetobacter
GU302670.1.1519	103	217	23	27	172	3903	0	0	0	0	125	26	18	0	0	68	182	19	0	0	0	0	0	0	0	0	0	0	0	0	0	1	D_0__Bacteria; D_1__Firmicutes; D_2__Negativicutes; D_3__Selenomonadales; D_4__Acidaminococcaceae; D_5__Succiniclasticum; D_6__uncultured bacterium
HM808654.1.1362	4	3	5	9	0	0	0	0	0	1	0	0	0	0	0	0	0	3	0	0	0	0	0	0	0	0	0	0	0	0	0	0	D_0__Bacteria; D_1__Bacteroidetes; D_2__Bacteroidia; D_3__Bacteroidales; D_4__Bacteroidales S24-7 group; D_5__uncultured bacterium; D_6__uncultured bacterium
KU057010.1.1484	0	0	0	0	0	0	9	0	0	0	0	0	0	0	0	0	0	0	0	0	0	2	3	2	0	0	0	0	0	0	0	0	D_0__Bacteria; D_1__Proteobacteria; D_2__Gammaproteobacteria; D_3__Enterobacteriales; D_4__Enterobacteriaceae
AY993657.1.1258	6	61	56	37	24	0	0	0	0	0	32	66	10	0	0	40	8	9	0	0	0	0	0	0	0	0	0	0	0	0	0	0	D_0__Bacteria; D_1__Firmicutes; D_2__Clostridia; D_3__Clostridiales; D_4__Ruminococcaceae
HQ779759.1.1455	0	0	2	0	0	0	0	0	0	0	0	2	0	0	0	0	6	1	0	0	0	0	0	0	0	0	0	0	0	0	0	0	D_0__Bacteria; D_1__Firmicutes; D_2__Clostridia; D_3__Clostridiales; D_4__Lachnospiraceae; D_5__Tyzzerella; D_6__uncultured bacterium
KF097759.1.1370	1	0	0	1	0	22	0	0	0	0	0	0	0	0	0	0	0	0	0	0	0	0	0	0	0	0	0	0	0	0	0	0	D_0__Bacteria; D_1__Proteobacteria; D_2__Gammaproteobacteria; D_3__Enterobacteriales; D_4__Enterobacteriaceae; D_5__Escherichia-Shigella; D_6__uncultured bacterium
KP150929.1.1494	0	2	4	0	1	0	0	0	0	0	1	3	0	0	0	1	3	1	0	0	0	0	0	0	0	0	0	0	0	0	0	0	D_0__Bacteria; D_1__Firmicutes; D_2__Clostridia; D_3__Clostridiales; D_4__Peptostreptococcaceae; D_5__Peptoclostridium; D_6__uncultured bacterium
AM932579.1.1311	2	7	16	12	5	0	0	0	0	0	5	6	0	0	0	11	14	6	0	0	0	0	0	0	0	0	0	0	0	0	0	0	D_0__Bacteria; D_1__Firmicutes; D_2__Clostridia; D_3__Clostridiales; D_4__Ruminococcaceae
EU504368.1.1397	0	2	4	0	0	0	0	0	0	0	3	1	0	0	0	0	1	0	0	0	0	0	0	0	0	0	0	0	0	0	0	0	D_0__Bacteria; D_1__Firmicutes; D_2__Clostridia; D_3__Clostridiales; D_4__Lachnospiraceae; D_5__uncultured; D_6__uncultured bacterium
HM124223.1.1505	0	2	3	3	1	0	0	0	0	0	2	8	2	0	0	5	1	6	0	0	0	0	0	0	0	0	0	0	0	0	0	0	D_0__Bacteria; D_1__Firmicutes; D_2__Clostridia; D_3__Clostridiales; D_4__Lachnospiraceae; D_5__Lachnospiraceae NK4A136 group; D_6__uncultured bacterium
EU452582.1.1416	0	2	1	8	1	0	0	0	0	0	2	4	0	0	0	0	0	8	0	0	0	0	0	0	0	0	0	0	0	0	0	0	D_0__Bacteria; D_1__Proteobacteria; D_2__Deltaproteobacteria; D_3__Desulfovibrionales; D_4__Desulfovibrionaceae; D_5__Desulfovibrio; D_6__uncultured bacterium
GQ327056.1.1342	46	95	1	19	75	800	0	0	0	0	52	12	10	0	0	25	50	5	0	0	0	0	0	0	0	0	0	0	0	0	0	0	D_0__Bacteria; D_1__Bacteroidetes; D_2__Bacteroidia; D_3__Bacteroidales; D_4__Prevotellaceae; D_5__Prevotella 1; D_6__uncultured rumen bacterium
EU560767.1.1499	1	5	5	2	0	0	0	0	0	0	3	0	0	0	0	0	0	0	3	0	0	0	0	0	0	0	3	0	0	0	0	0	D_0__Bacteria; D_1__Firmicutes; D_2__Bacilli; D_3__Lactobacillales; D_4__Streptococcaceae; D_5__Lactococcus
EU560760.1.1499	0	0	0	0	0	0	0	0	0	0	4	8	0	0	0	1	0	0	1	0	0	0	0	0	0	0	2	0	0	0	0	0	D_0__Bacteria; D_1__Firmicutes; D_2__Bacilli; D_3__Lactobacillales; D_4__Streptococcaceae; D_5__Lactococcus; D_6__Lactococcus lactis
KF828863.1.1384	0	0	2	0	0	3	17	0	0	0	0	0	0	0	0	0	0	0	0	0	1	5	7	6	0	0	0	0	0	0	0	0	D_0__Bacteria; D_1__Proteobacteria; D_2__Gammaproteobacteria; D_3__Enterobacteriales; D_4__Enterobacteriaceae
JF925031.1.1502	0	0	0	0	0	4	0	0	0	0	0	0	0	0	0	0	0	0	0	0	0	11	11	12	0	0	0	0	0	0	0	0	D_0__Bacteria; D_1__Proteobacteria; D_2__Gammaproteobacteria; D_3__Pseudomonadales; D_4__Moraxellaceae; D_5__Acinetobacter; Ambiguous_taxa
GU302530.1.1506	0	2	0	1	2	45	0	0	0	0	0	0	0	0	0	2	1	1	0	0	0	0	0	0	0	0	0	0	0	0	0	0	D_0__Bacteria; D_1__Proteobacteria; D_2__Gammaproteobacteria; D_3__Aeromonadales; D_4__Succinivibrionaceae; D_5__Succinivibrionaceae UCG-002; D_6__uncultured rumen bacterium
HM821974.1.1355	0	10	7	13	5	0	0	0	0	0	5	16	10	0	0	7	7	4	0	0	0	0	0	0	0	0	0	0	0	0	0	0	D_0__Bacteria; D_1__Firmicutes; D_2__Clostridia; D_3__Clostridiales; D_4__Lachnospiraceae; D_5__uncultured; D_6__uncultured bacterium
HW066296.1.1497	2	8	6	9	4	0	0	0	0	0	5	8	0	0	0	2	0	10	0	0	0	0	0	0	0	0	0	0	0	0	0	0	D_0__Bacteria; D_1__Firmicutes; D_2__Clostridia; D_3__Clostridiales; D_4__Lachnospiraceae; D_5__uncultured; D_6__uncultured bacterium
GU302843.1.1502	4	3	0	0	0	22	0	0	0	0	0	0	0	0	0	0	1	0	0	0	0	0	0	0	0	0	0	0	0	0	0	0	D_0__Bacteria; D_1__Bacteroidetes; D_2__Bacteroidia; D_3__Bacteroidales; D_4__Prevotellaceae; D_5__Prevotella 1; D_6__uncultured rumen bacterium
FJ984533.1.1460	0	3	5	5	14	0	0	0	3	0	0	0	0	0	0	0	0	1	0	0	0	1	0	0	0	0	0	0	0	0	4	0	D_0__Bacteria; D_1__Actinobacteria; D_2__Actinobacteria; D_3__Micrococcales; D_4__Micrococcaceae; D_5__Micrococcus
FR720617.1.1409	0	18	0	0	0	0	0	0	0	0	4	0	0	0	0	0	0	0	0	0	3	0	0	0	0	0	0	0	0	0	0	0	D_0__Bacteria; D_1__Proteobacteria; D_2__Alphaproteobacteria; D_3__Rhodospirillales; D_4__Acetobacteraceae
FJ506371.1.1371	1	11	6	8	0	0	0	0	0	0	3	13	0	0	0	2	2	7	0	0	0	0	0	0	0	0	0	0	0	0	0	0	D_0__Bacteria; D_1__Firmicutes; D_2__Erysipelotrichia; D_3__Erysipelotrichales; D_4__Erysipelotrichaceae; D_5__Erysipelatoclostridium; D_6__uncultured bacterium
AM932665.1.1326	0	1	10	2	0	0	0	0	0	0	0	4	0	0	0	0	0	4	3	0	0	0	0	0	0	0	0	0	0	0	0	0	D_0__Bacteria; D_1__Bacteroidetes; D_2__Bacteroidia; D_3__Bacteroidales; D_4__Bacteroidales S24-7 group; D_5__uncultured bacterium; D_6__uncultured bacterium
GQ448246.1.1389	122	70	39	100	123	1	2	4	19	3	48	66	115	0	6	76	88	26	0	0	2	0	0	0	0	0	3	3	3	3	7	5	D_0__Bacteria; D_1__Bacteroidetes; D_2__Bacteroidia; D_3__Bacteroidales; D_4__Bacteroidaceae; D_5__Bacteroides
GQ327230.1.1319	1	3	0	0	7	27	0	0	0	0	0	0	0	0	0	3	0	0	0	0	0	0	0	0	0	0	0	0	0	0	0	0	D_0__Bacteria; D_1__Bacteroidetes; D_2__Bacteroidia; D_3__Bacteroidales; D_4__Prevotellaceae; D_5__Prevotella 1; D_6__uncultured bacterium
EU506164.1.1379	0	4	4	1	1	0	0	0	0	0	2	4	0	0	0	1	9	4	0	0	0	0	0	0	0	0	0	0	0	0	0	0	D_0__Bacteria; D_1__Firmicutes; D_2__Clostridia; D_3__Clostridiales; D_4__Lachnospiraceae; D_5__uncultured; D_6__uncultured bacterium
JN012917.1.1460	10	89	79	56	48	0	0	0	0	0	114	108	0	0	0	39	122	111	0	0	0	0	0	0	0	0	0	0	0	0	0	0	D_0__Bacteria; D_1__Bacteroidetes; D_2__Bacteroidia; D_3__Bacteroidales; D_4__Bacteroidales S24-7 group; D_5__uncultured bacterium; D_6__uncultured bacterium
GQ448056.1.1381	0	1	5	2	6	0	0	0	0	0	2	8	1	0	0	1	1	1	0	0	0	0	0	0	0	0	0	0	0	0	0	0	D_0__Bacteria; D_1__Firmicutes; D_2__Clostridia; D_3__Clostridiales; D_4__Ruminococcaceae; D_5__Ruminococcaceae UCG-014; D_6__uncultured bacterium
ADWO01000015.12352.13823	3	18	0	2	15	47	0	0	0	0	7	0	0	0	0	0	14	1	0	0	0	0	0	0	0	0	0	0	0	0	0	0	D_0__Bacteria; D_1__Bacteroidetes; D_2__Bacteroidia; D_3__Bacteroidales; D_4__Prevotellaceae; D_5__Prevotella 1
JQ084472.1.1493	0	2	7	1	2	0	0	0	0	0	1	3	0	0	0	1	1	0	0	0	0	0	0	0	0	0	0	0	0	0	0	0	D_0__Bacteria; D_1__Firmicutes; D_2__Clostridia; D_3__Clostridiales; D_4__Lachnospiraceae; D_5__Lachnoclostridium; D_6__uncultured bacterium
KJ735097.1.1532	0	6	5	6	0	0	0	0	0	0	4	8	0	0	0	2	1	3	0	0	0	0	0	0	0	0	0	0	0	0	0	0	D_0__Bacteria; D_1__Actinobacteria; D_2__Actinobacteria; D_3__Micrococcales; D_4__Micrococcaceae; D_5__Enteractinococcus; Ambiguous_taxa
EF097101.1.1398	0	4	3	5	0	0	0	0	0	0	1	1	0	0	0	1	0	3	0	0	0	0	0	0	0	0	0	0	0	0	0	0	D_0__Bacteria; D_1__Bacteroidetes; D_2__Bacteroidia; D_3__Bacteroidales; D_4__Bacteroidaceae; D_5__Bacteroides; D_6__uncultured bacterium
HM319082.1.1306	0	66	0	2	0	0	0	0	0	0	17	0	0	0	0	0	0	0	0	0	6	0	0	0	0	0	0	0	0	0	0	1	D_0__Bacteria; D_1__Proteobacteria; D_2__Alphaproteobacteria; D_3__Rhizobiales; D_4__Beijerinckiaceae; D_5__Methylocella; D_6__uncultured bacterium
AB702751.1.1405	1	29	4	4	19	0	0	0	0	0	5	21	2	0	2	13	0	25	0	0	0	0	0	0	0	0	0	0	0	0	0	10	D_0__Bacteria; D_1__Bacteroidetes; D_2__Bacteroidia; D_3__Bacteroidales; D_4__Bacteroidales S24-7 group; D_5__uncultured bacterium; D_6__uncultured bacterium
KJ718998.1.1297	0	0	0	0	0	0	0	0	0	0	0	0	0	0	0	0	0	0	0	0	0	7	4	6	0	0	0	0	0	0	0	0	D_0__Bacteria; D_1__Proteobacteria; D_2__Gammaproteobacteria; D_3__Pseudomonadales; D_4__Moraxellaceae; D_5__Acinetobacter
EU503743.1.1296	0	6	0	0	0	0	0	0	0	0	0	2	5	0	0	2	1	2	0	0	0	0	0	0	0	0	0	0	0	0	0	0	D_0__Bacteria; D_1__Firmicutes; D_2__Erysipelotrichia; D_3__Erysipelotrichales; D_4__Erysipelotrichaceae; D_5__Faecalibaculum; D_6__uncultured bacterium
GAYR01026355.62.1575	0	3	1	2	0	0	0	0	0	0	5	0	5	0	0	0	2	1	0	0	0	0	0	0	0	0	0	0	0	0	0	0	D_0__Bacteria; D_1__Proteobacteria; D_2__Gammaproteobacteria; D_3__Pseudomonadales; D_4__Moraxellaceae; D_5__Enhydrobacter
KF100492.1.1323	0	6	1	0	0	0	0	0	0	0	13	0	0	0	0	0	0	0	0	0	0	0	0	0	0	0	0	0	0	0	0	0	D_0__Bacteria; D_1__Cyanobacteria; D_2__Chloroplast
GM884480.1.1531	0	0	0	0	0	0	1	0	0	0	0	0	0	0	1	0	0	0	1	6	0	2	0	0	0	0	2	0	0	0	0	0	D_0__Bacteria; D_1__Firmicutes; D_2__Bacilli; D_3__Lactobacillales; D_4__Enterococcaceae; D_5__Enterococcus
HM809812.1.1346	4	33	26	4	0	0	0	0	0	0	17	38	6	0	0	0	10	14	0	0	0	0	0	0	0	0	0	0	0	0	0	0	D_0__Bacteria; D_1__Firmicutes; D_2__Clostridia; D_3__Clostridiales; D_4__Ruminococcaceae; D_5__Ruminococcaceae UCG-014; D_6__uncultured bacterium
KF625167.1.1531	0	0	0	0	0	0	6	0	0	0	0	0	0	0	0	0	0	0	1	0	2	2	0	0	0	0	0	0	0	0	0	0	D_0__Bacteria; D_1__Proteobacteria; D_2__Gammaproteobacteria; D_3__Enterobacteriales; D_4__Enterobacteriaceae
JN012997.1.1460	1	16	17	5	9	0	0	0	0	0	12	27	1	0	0	5	1	34	0	0	0	0	0	0	0	0	0	0	0	0	0	0	D_0__Bacteria; D_1__Bacteroidetes; D_2__Bacteroidia; D_3__Bacteroidales; D_4__Bacteroidales S24-7 group; D_5__uncultured bacterium; D_6__uncultured bacterium
LN612843.1.1478	0	3	0	0	0	0	0	0	0	0	0	3	0	0	0	2	0	2	0	0	0	0	0	0	0	0	0	0	0	0	0	0	D_0__Bacteria; D_1__Firmicutes; D_2__Clostridia; D_3__Clostridiales; D_4__Christensenellaceae; D_5__Christensenellaceae R-7 group; D_6__uncultured rumen bacterium
GARE01155857.2.1248	0	0	0	0	0	0	0	0	0	0	5	0	4	0	0	0	1	0	13	0	0	0	0	0	0	0	1	0	0	0	0	0	D_0__Bacteria; D_1__Bacteroidetes; D_2__Flavobacteriia; D_3__Flavobacteriales; D_4__Flavobacteriaceae; D_5__Chryseobacterium; Ambiguous_taxa
HQ681745.1.1437	0	2	3	0	0	0	0	0	0	0	2	2	0	0	0	4	0	4	0	0	0	0	0	0	0	0	0	0	0	0	0	0	D_0__Bacteria; D_1__Firmicutes; D_2__Clostridia; D_3__Clostridiales; D_4__Lachnospiraceae; D_5__Lachnospiraceae NK4A136 group; D_6__uncultured bacterium
GU117936.1.1404	0	0	2	3	0	0	0	0	0	0	0	3	0	0	1	0	0	0	3	0	0	0	0	0	0	0	0	0	0	0	0	0	D_0__Bacteria; D_1__Proteobacteria; D_2__Alphaproteobacteria; D_3__Caulobacterales; D_4__Caulobacteraceae
EU503622.1.1395	8	29	11	30	20	0	0	0	0	0	22	36	0	0	0	19	9	12	0	0	0	0	0	0	0	0	0	0	0	0	0	0	D_0__Bacteria; D_1__Firmicutes; D_2__Erysipelotrichia; D_3__Erysipelotrichales; D_4__Erysipelotrichaceae; D_5__uncultured; D_6__uncultured bacterium
HQ681823.1.1453	60	416	304	192	204	0	0	0	0	0	181	595	25	0	0	224	52	164	0	0	0	0	0	0	0	0	0	0	0	0	0	0	D_0__Bacteria; D_1__Firmicutes; D_2__Clostridia; D_3__Clostridiales; D_4__Ruminococcaceae; D_5__Ruminococcaceae UCG-014
EF098507.1.1394	0	8	12	5	8	0	0	0	0	0	1	22	1	0	0	11	1	0	0	0	0	0	0	0	0	0	0	0	0	0	0	0	D_0__Bacteria; D_1__Firmicutes; D_2__Clostridia; D_3__Clostridiales; D_4__Lachnospiraceae; D_5__uncultured; D_6__uncultured bacterium
FJ950556.1.1446	0	8	7	2	1	0	0	0	0	0	1	2	0	0	0	0	2	0	0	0	0	0	0	0	0	0	1	0	0	0	5	0	D_0__Bacteria; D_1__Actinobacteria; D_2__Actinobacteria; D_3__Micrococcales; D_4__Micrococcaceae; D_5__Glutamicibacter; Ambiguous_taxa
GQ338720.1.1529	9	0	0	9	0	0	0	0	0	0	0	0	0	0	0	0	0	0	0	0	0	0	0	0	0	0	0	0	0	0	0	4	D_0__Bacteria; D_1__Firmicutes; D_2__Negativicutes; D_3__Selenomonadales; D_4__Veillonellaceae; D_5__Megasphaera
KF843014.1.1413	0	1	0	0	2	11	0	0	0	0	1	0	0	0	0	0	1	0	0	0	0	0	0	0	0	0	0	0	0	0	0	0	D_0__Bacteria; D_1__Proteobacteria; D_2__Gammaproteobacteria; D_3__Enterobacteriales; D_4__Enterobacteriaceae; D_5__Escherichia-Shigella; D_6__uncultured bacterium
JQ726802.1.1397	0	0	0	0	0	0	109	3	0	0	0	0	0	52	0	0	0	0	0	0	0	181	53	11	0	0	0	0	2921	12	0	0	D_0__Bacteria; D_1__Bacteroidetes; D_2__Flavobacteriia; D_3__Flavobacteriales; D_4__Flavobacteriaceae; D_5__uncultured
GQ332407.1.1304	4	7	4	9	18	0	0	0	0	0	8	4	14	0	0	3	6	2	0	0	0	0	0	0	0	0	0	0	0	0	0	0	D_0__Bacteria; D_1__Proteobacteria; D_2__Alphaproteobacteria; D_3__Rhizobiales; D_4__Methylobacteriaceae; D_5__Methylobacterium; Ambiguous_taxa
EU506900.1.1392	5	27	21	13	8	0	0	0	0	0	24	23	3	0	0	12	9	12	0	0	0	0	0	0	0	0	0	0	0	0	0	0	D_0__Bacteria; D_1__Firmicutes; D_2__Clostridia; D_3__Clostridiales; D_4__Lachnospiraceae; D_5__Roseburia; D_6__uncultured bacterium
EU507381.1.1392	0	9	0	0	0	0	0	0	0	0	3	1	0	0	0	4	1	0	0	0	0	0	0	0	0	0	0	0	0	0	0	0	D_0__Bacteria; D_1__Firmicutes; D_2__Erysipelotrichia; D_3__Erysipelotrichales; D_4__Erysipelotrichaceae; D_5__Faecalibaculum; D_6__uncultured bacterium
CVRN01000003.43.1582	0	0	0	0	0	0	0	0	0	1	0	0	0	0	0	0	0	0	1	4	0	2	0	0	1	1	2	0	1	0	0	0	D_0__Bacteria; D_1__Firmicutes; D_2__Bacilli; D_3__Lactobacillales; D_4__Enterococcaceae; D_5__Enterococcus
HM831370.1.1345	1	4	16	5	1	0	0	0	0	0	4	16	0	0	0	7	0	3	0	0	0	0	0	0	0	0	0	0	0	0	0	0	D_0__Bacteria; D_1__Firmicutes; D_2__Clostridia; D_3__Clostridiales; D_4__Ruminococcaceae; D_5__Ruminococcaceae UCG-014; D_6__uncultured bacterium
KC283053.1.1547	0	0	0	0	0	0	7	0	0	0	0	0	0	0	0	0	0	0	1	0	0	1	1	1	0	1	0	0	0	0	0	0	D_0__Bacteria; D_1__Proteobacteria; D_2__Gammaproteobacteria; D_3__Enterobacteriales; D_4__Enterobacteriaceae
EU777803.1.1431	0	0	0	0	0	0	1	0	0	0	0	0	0	0	0	0	0	0	0	0	0	12	0	0	0	0	0	0	0	0	0	0	D_0__Bacteria; D_1__Firmicutes; D_2__Bacilli; D_3__Lactobacillales; D_4__Streptococcaceae; D_5__Lactococcus
DQ057406.1.1426	2	10	6	2	1	0	0	0	0	0	4	7	0	0	0	6	0	2	0	0	0	0	0	0	0	0	0	0	0	0	0	0	D_0__Bacteria; D_1__Firmicutes; D_2__Bacilli; D_3__Lactobacillales; D_4__Lactobacillaceae; D_5__Lactobacillus; D_6__uncultured bacterium
JF181303.1.1339	0	3	2	0	2	0	0	0	0	0	1	1	0	0	0	0	0	1	0	0	0	0	0	0	0	0	0	0	0	0	0	0	D_0__Bacteria; D_1__Actinobacteria; D_2__Actinobacteria; D_3__Corynebacteriales; D_4__Corynebacteriaceae; D_5__Corynebacterium 1; D_6__uncultured bacterium
FN252881.1.1541	3	7	0	0	0	37	0	0	0	0	2	0	0	0	0	0	1	1	2	99	0	0	0	0	0	0	0	0	0	0	0	0	D_0__Bacteria; D_1__Firmicutes; D_2__Bacilli; D_3__Lactobacillales; D_4__Lactobacillaceae; D_5__Lactobacillus; D_6__Lactobacillus plantarum
GU120111.1.1497	7	23	0	4	27	196	0	0	0	0	21	7	0	0	0	4	15	3	0	0	0	0	0	0	0	0	0	0	0	0	0	0	D_0__Bacteria; D_1__Bacteroidetes; D_2__Bacteroidia; D_3__Bacteroidales; D_4__Prevotellaceae; D_5__Prevotella 1; D_6__uncultured bacterium
HM809531.1.1347	1	9	7	6	0	0	0	0	0	0	6	8	0	0	0	3	1	2	0	0	0	0	0	0	0	0	0	0	0	0	0	0	D_0__Bacteria; D_1__Firmicutes; D_2__Clostridia; D_3__Clostridiales; D_4__Family XIII; D_5__[Eubacterium] nodatum group; D_6__uncultured bacterium
HM638422.1.1464	0	2	8	0	2	0	0	0	0	0	1	1	0	0	0	2	3	0	13	1	1	0	0	0	0	0	22	0	0	0	0	0	D_0__Bacteria; D_1__Firmicutes; D_2__Bacilli; D_3__Lactobacillales; D_4__Streptococcaceae; D_5__Lactococcus; D_6__uncultured bacterium
HG917720.1.1538	0	0	0	0	1	2	17	0	0	0	0	0	0	0	0	0	0	0	0	1	3	4	13	7	0	0	0	0	0	0	0	0	D_0__Bacteria; D_1__Proteobacteria; D_2__Gammaproteobacteria; D_3__Enterobacteriales; D_4__Enterobacteriaceae; D_5__Serratia
FJ976563.1.1391	0	8	0	2	4	0	3	0	0	0	2	0	5	0	0	0	17	0	0	0	0	4836	3314	2785	0	0	0	0	0	0	3	0	D_0__Bacteria; D_1__Proteobacteria; D_2__Gammaproteobacteria; D_3__Pseudomonadales; D_4__Moraxellaceae; D_5__Acinetobacter
FN421585.1.1365	1	0	3	1	2	0	0	0	1	0	2	2	5	0	0	0	2	0	0	0	0	0	0	0	0	0	0	0	0	0	1	0	D_0__Bacteria; D_1__Proteobacteria; D_2__Alphaproteobacteria; D_3__Sphingomonadales; D_4__Sphingomonadaceae; D_5__Sphingomonas
HG798413.1.1376	119	1180	787	470	218	0	0	0	0	0	574	902	65	0	0	428	123	308	2123	240	400	0	0	0	0	0	3585	0	0	1	0	1	D_0__Bacteria; D_1__Firmicutes; D_2__Bacilli; D_3__Lactobacillales; D_4__Streptococcaceae; D_5__Lactococcus; D_6__Lactococcus lactis
EU459501.1.1401	0	16	0	0	0	14	0	0	0	0	0	0	0	0	0	0	0	0	0	0	0	0	0	0	0	0	0	0	0	0	0	0	D_0__Bacteria; D_1__Bacteroidetes; D_2__Bacteroidia; D_3__Bacteroidales; D_4__Bacteroidales Incertae Sedis; D_5__Phocaeicola; D_6__uncultured bacterium
HQ746544.1.1445	8	44	71	32	22	0	0	0	0	0	40	73	0	0	0	37	58	22	0	0	0	0	0	0	0	0	0	0	0	0	0	0	D_0__Bacteria; D_1__Firmicutes; D_2__Clostridia; D_3__Clostridiales; D_4__Ruminococcaceae; D_5__[Eubacterium] coprostanoligenes group; D_6__uncultured bacterium
HG798513.1.1400	0	2	0	0	0	0	180	0	0	0	1	0	0	0	0	0	12	0	0	444	0	128	183	152	0	0	1	0	0	0	0	0	D_0__Bacteria; D_1__Firmicutes; D_2__Bacilli; D_3__Lactobacillales; D_4__Leuconostocaceae; D_5__Weissella; D_6__Weissella viridescens
JF935223.1.1473	0	1	0	0	3	0	0	0	0	0	6	0	0	0	0	2	0	0	0	0	0	0	0	0	0	0	0	0	0	0	0	0	D_0__Bacteria; D_1__Proteobacteria; D_2__Alphaproteobacteria; D_3__Rhodospirillales; D_4__Rhodospirillales Incertae Sedis; D_5__Candidatus Alysiosphaera; D_6__uncultured bacterium
JX889332.1.1495	0	4	0	0	5	23	0	0	0	0	0	0	0	0	0	0	0	0	0	0	0	0	0	0	0	0	0	0	0	0	0	0	D_0__Bacteria; D_1__Bacteroidetes; D_2__Bacteroidia; D_3__Bacteroidales; D_4__Prevotellaceae; D_5__Prevotella 1
JQ936674.1.1538	0	0	0	0	0	0	0	0	0	1	0	0	0	0	0	0	0	0	0	9	0	0	0	0	8	43	15	0	0	0	0	0	D_0__Bacteria; D_1__Proteobacteria; D_2__Gammaproteobacteria; D_3__Orbales; D_4__Orbaceae; D_5__Gilliamella
DQ793583.1.1357	0	4	0	1	0	0	0	0	0	0	0	2	0	0	0	1	4	3	0	0	0	0	0	0	0	0	0	0	0	0	0	0	D_0__Bacteria; D_1__Verrucomicrobia; D_2__Verrucomicrobiae; D_3__Verrucomicrobiales; D_4__Verrucomicrobiaceae; D_5__Akkermansia; D_6__uncultured bacterium
JL718996.85.1599	0	0	0	0	0	0	0	0	0	5	0	0	0	0	0	0	0	0	54	1135	0	0	0	0	693	6174	4765	0	0	0	0	0	D_0__Bacteria; D_1__Proteobacteria; D_2__Gammaproteobacteria; D_3__Orbales; D_4__Orbaceae; D_5__Gilliamella
GQ327401.1.1342	6	4	0	0	0	21	0	0	0	0	4	0	0	0	0	0	3	0	0	0	0	0	0	0	0	0	0	0	0	0	0	0	D_0__Bacteria; D_1__Bacteroidetes; D_2__Bacteroidia; D_3__Bacteroidales; D_4__Prevotellaceae; D_5__Prevotella 1; D_6__uncultured rumen bacterium
EU503608.1.1406	2	43	45	47	18	0	0	0	0	0	29	48	4	0	0	29	19	54	0	0	0	0	0	0	0	0	0	0	0	0	0	0	D_0__Bacteria; D_1__Bacteroidetes; D_2__Bacteroidia; D_3__Bacteroidales; D_4__Bacteroidales S24-7 group; D_5__uncultured bacterium; D_6__uncultured bacterium
HG798414.1.1333	0	1	2	0	6	0	0	0	0	0	2	0	0	0	0	0	0	1	2	0	0	0	0	0	0	0	1	0	0	0	0	0	D_0__Bacteria; D_1__Firmicutes; D_2__Bacilli; D_3__Lactobacillales; D_4__Streptococcaceae; D_5__Lactococcus; D_6__uncultured bacterium
FM209307.1.1493	0	0	6	6	0	0	0	0	0	0	0	0	0	0	0	0	0	0	0	0	0	0	0	0	0	0	0	0	0	0	0	0	D_0__Bacteria; D_1__Proteobacteria; D_2__Betaproteobacteria; D_3__Burkholderiales; D_4__Oxalobacteraceae
HM124274.1.1490	0	1	0	6	0	0	0	0	0	0	1	1	0	0	0	3	0	2	0	0	0	0	0	0	0	0	0	0	0	0	0	1	D_0__Bacteria; D_1__Firmicutes; D_2__Clostridia; D_3__Clostridiales; D_4__Ruminococcaceae; D_5__Ruminiclostridium; D_6__uncultured bacterium
AB009178.1.1426	0	3	0	4	0	14	0	0	0	0	0	0	0	0	0	0	0	2	0	0	0	0	0	0	0	0	0	0	0	0	0	0	D_0__Bacteria; D_1__Bacteroidetes; D_2__Bacteroidia; D_3__Bacteroidales; D_4__Prevotellaceae; D_5__Prevotella 1; D_6__uncultured rumen bacterium
HM049853.1.1480	0	12	0	0	10	86	0	0	0	0	0	0	0	0	0	0	4	2	0	0	0	0	0	0	0	0	0	0	0	0	0	0	D_0__Bacteria; D_1__Spirochaetae; D_2__Spirochaetes; D_3__Spirochaetales; D_4__Spirochaetaceae; D_5__Treponema 2; Ambiguous_taxa
EU655811.1.1320	3	24	12	8	6	0	0	0	0	0	8	17	0	0	0	6	0	12	0	0	0	0	0	0	0	0	0	0	0	0	0	0	D_0__Bacteria; D_1__Bacteroidetes; D_2__Bacteroidia; D_3__Bacteroidales; D_4__Rikenellaceae; D_5__Rikenellaceae RC9 gut group; D_6__uncultured bacterium
FN667288.1.1488	0	1	2	1	1	0	0	0	0	0	3	3	1	0	0	1	1	0	0	0	0	0	0	0	0	0	0	0	0	0	0	0	D_0__Bacteria; D_1__Firmicutes; D_2__Bacilli; D_3__Lactobacillales; D_4__Lactobacillaceae; D_5__Lactobacillus; D_6__uncultured bacterium
EF436381.1.1493	0	0	0	0	0	16	0	0	0	0	0	0	0	0	0	0	3	0	0	0	0	0	0	0	0	0	0	0	0	0	0	0	D_0__Bacteria; D_1__Bacteroidetes; D_2__Bacteroidia; D_3__Bacteroidales; D_4__Prevotellaceae; D_5__Prevotella 1
EF438210.1.1467	0	0	0	0	0	0	6	0	0	0	0	0	0	0	0	0	0	0	0	0	1	4	0	2	0	0	0	0	0	0	0	0	D_0__Bacteria; D_1__Proteobacteria; D_2__Gammaproteobacteria; D_3__Enterobacteriales; D_4__Enterobacteriaceae; Ambiguous_taxa; Ambiguous_taxa
AB555172.1.1489	0	16	0	0	24	42	0	0	0	0	5	0	0	0	0	4	1	4	0	0	0	0	0	0	0	0	0	0	0	0	0	0	D_0__Bacteria; D_1__Bacteroidetes; D_2__Bacteroidia; D_3__Bacteroidales; D_4__Prevotellaceae; D_5__Prevotellaceae UCG-001; D_6__uncultured rumen bacterium
HQ776633.1.1427	2	19	27	23	31	0	0	0	0	0	18	35	0	0	0	13	15	26	0	0	0	0	0	0	0	0	0	0	0	0	0	0	D_0__Bacteria; D_1__Firmicutes; D_2__Clostridia; D_3__Clostridiales; D_4__Ruminococcaceae; D_5__Ruminococcaceae UCG-010
GU302673.1.1496	4	15	0	0	6	40	0	0	0	0	0	1	5	0	0	3	10	0	0	0	0	0	0	0	0	0	0	0	0	0	0	0	D_0__Bacteria; D_1__Bacteroidetes; D_2__Bacteroidia; D_3__Bacteroidales; D_4__Prevotellaceae; D_5__Prevotellaceae UCG-001
HM049820.1.1501	0	0	0	1	2	6	0	0	0	0	0	0	0	0	0	0	1	0	0	0	0	0	0	0	0	0	0	0	0	0	0	0	D_0__Bacteria; D_1__Spirochaetae; D_2__Spirochaetes; D_3__Spirochaetales; D_4__Spirochaetaceae; D_5__Treponema 2; D_6__uncultured bacterium
HM459716.1.1466	5	47	0	0	0	0	0	0	0	0	0	0	0	0	0	0	0	0	1	1	82	0	0	0	0	0	0	0	0	0	0	0	D_0__Bacteria; D_1__Firmicutes; D_2__Bacilli; D_3__Lactobacillales; D_4__Streptococcaceae; D_5__Lactococcus; Ambiguous_taxa
AB934825.1.1364	4	60	23	21	9	0	0	0	0	0	12	67	0	0	0	20	7	107	0	0	0	0	0	0	0	0	0	0	0	0	0	0	D_0__Bacteria; D_1__Firmicutes; D_2__Clostridia; D_3__Clostridiales; D_4__Lachnospiraceae; D_5__uncultured; D_6__uncultured bacterium
CU926221.1.1314	0	4	0	0	0	0	0	0	3	0	0	1	5	0	0	0	0	0	0	1	0	0	0	0	3	0	0	0	0	0	0	0	D_0__Bacteria; D_1__Cyanobacteria; D_2__Melainabacteria; D_3__Obscuribacterales; D_4__uncultured bacterium; D_5__uncultured bacterium; D_6__uncultured bacterium
EF096787.1.1262	0	1	2	0	0	0	0	0	0	0	0	3	0	0	0	1	4	0	0	0	0	0	0	0	0	0	0	0	0	0	0	0	D_0__Bacteria; D_1__Bacteroidetes; D_2__Bacteroidia; D_3__Bacteroidales; D_4__Bacteroidales S24-7 group; D_5__uncultured bacterium; D_6__uncultured bacterium
HM123975.1.1486	4	25	11	6	4	0	0	0	0	0	5	26	0	0	0	9	7	50	0	0	0	0	0	0	0	0	0	0	0	0	0	0	D_0__Bacteria; D_1__Firmicutes; D_2__Clostridia; D_3__Clostridiales; D_4__Lachnospiraceae; D_5__uncultured; D_6__uncultured bacterium
GQ448052.1.1379	0	4	0	0	7	2	0	0	0	0	1	0	0	0	0	0	1	2	0	0	0	0	0	0	0	0	0	0	0	0	0	0	D_0__Bacteria; D_1__Firmicutes; D_2__Clostridia; D_3__Clostridiales; D_4__Ruminococcaceae; D_5__Ruminococcaceae UCG-014; D_6__uncultured bacterium
HQ008603.1.1279	0	9	0	0	0	48	0	0	0	0	8	7	0	0	0	1	4	0	0	0	0	0	0	0	0	0	0	0	0	0	0	0	D_0__Bacteria; D_1__Synergistetes; D_2__Synergistia; D_3__Synergistales; D_4__Synergistaceae; D_5__Pyramidobacter; Ambiguous_taxa
JQ195581.1.1311	0	0	8	1	7	0	0	0	0	0	1	0	0	0	0	0	0	0	0	0	0	0	0	0	0	0	0	0	0	0	0	0	D_0__Bacteria; D_1__Cyanobacteria; D_2__Chloroplast; D_3__uncultured bacterium; D_4__uncultured bacterium; D_5__uncultured bacterium; D_6__uncultured bacterium
GQ327561.1.1350	9	14	3	3	14	145	0	0	0	0	24	0	0	0	0	5	2	3	0	0	0	0	0	0	0	0	0	0	0	0	0	0	D_0__Bacteria; D_1__Bacteroidetes; D_2__Bacteroidia; D_3__Bacteroidales; D_4__Prevotellaceae; D_5__Prevotellaceae UCG-004
AB749370.1.1381	0	1	1	4	0	0	0	0	0	0	4	0	0	0	0	0	1	0	2	1	0	0	0	0	0	0	0	0	0	0	0	0	D_0__Bacteria; D_1__Firmicutes; D_2__Bacilli; D_3__Lactobacillales; D_4__Streptococcaceae; D_5__Lactococcus; D_6__Lactococcus lactis
HQ757459.1.1472	0	0	1	0	0	15	0	0	0	0	1	0	1	0	0	0	0	0	0	0	0	0	0	0	0	0	0	0	0	0	0	0	D_0__Bacteria; D_1__Proteobacteria; D_2__Gammaproteobacteria; D_3__Enterobacteriales; D_4__Enterobacteriaceae; D_5__Escherichia-Shigella; D_6__uncultured bacterium
JN698636.1.1422	1	0	0	0	0	9	0	0	0	0	1	1	2	0	0	0	0	0	0	0	0	0	0	0	0	0	0	0	0	0	0	0	D_0__Bacteria; D_1__Proteobacteria; D_2__Gammaproteobacteria; D_3__Enterobacteriales; D_4__Enterobacteriaceae; D_5__Escherichia-Shigella; D_6__uncultured bacterium
GU940797.1.1396	0	0	0	0	0	0	5	0	0	0	0	0	0	0	0	0	0	0	2	0	3	2	0	3	0	0	0	0	0	0	0	0	D_0__Bacteria; D_1__Proteobacteria; D_2__Gammaproteobacteria; D_3__Enterobacteriales; D_4__Enterobacteriaceae
CAEV01000127.1.1358	3	1	0	1	0	71	0	0	0	0	2	0	0	0	0	2	2	1	0	0	0	0	0	0	0	0	0	0	0	0	0	0	D_0__Bacteria; D_1__Firmicutes; D_2__Clostridia; D_3__Clostridiales; D_4__Clostridiaceae 1
EU507428.1.1405	1	30	27	30	24	0	0	0	0	0	13	25	0	0	0	6	0	64	0	0	0	0	0	0	0	0	0	0	0	0	0	0	D_0__Bacteria; D_1__Bacteroidetes; D_2__Bacteroidia; D_3__Bacteroidales; D_4__Bacteroidales S24-7 group; D_5__uncultured bacterium; D_6__uncultured bacterium
JF149681.1.1304	2	1	3	3	1	0	0	0	0	0	2	1	0	0	0	2	0	0	0	0	0	0	0	0	0	0	0	0	0	0	0	0	D_0__Bacteria; D_1__Proteobacteria; D_2__Alphaproteobacteria; D_3__Rhizobiales; D_4__Methylobacteriaceae; D_5__Methylobacterium; Ambiguous_taxa
HW066262.1.1497	0	0	3	0	1	0	0	0	0	0	4	0	0	0	0	0	1	2	0	0	0	0	0	0	0	0	0	0	0	0	0	0	D_0__Bacteria; D_1__Firmicutes; D_2__Clostridia; D_3__Clostridiales; D_4__Lachnospiraceae; D_5__uncultured
HW066412.1.1498	0	18	35	16	13	0	0	0	0	0	25	39	10	0	0	50	56	14	0	0	0	0	0	0	0	0	0	0	0	0	0	0	D_0__Bacteria; D_1__Firmicutes; D_2__Clostridia; D_3__Clostridiales; D_4__Ruminococcaceae; D_5__uncultured; D_6__uncultured bacterium
KP183059.1.1500	0	0	0	0	0	0	0	0	0	0	0	0	0	0	0	0	0	0	0	0	0	4	11	7	0	0	0	0	0	0	0	0	D_0__Bacteria; D_1__Proteobacteria; D_2__Gammaproteobacteria; D_3__Pseudomonadales; D_4__Moraxellaceae; D_5__Acinetobacter
HM310871.1.1308	0	137	0	0	0	0	0	0	0	0	94	0	0	0	0	0	0	0	0	0	5	0	0	0	0	0	0	0	0	0	0	0	D_0__Bacteria; D_1__Proteobacteria; D_2__Alphaproteobacteria; D_3__Rhizobiales; D_4__1174-901-12; Ambiguous_taxa; Ambiguous_taxa
JF798637.1.1495	1	4	1	1	7	88	0	0	0	0	1	0	1	0	0	4	1	0	0	0	0	0	0	0	0	0	0	0	0	0	0	0	D_0__Bacteria; D_1__Firmicutes; D_2__Bacilli; D_3__Bacillales; D_4__Listeriaceae; D_5__Listeria; Ambiguous_taxa
HM832595.1.1328	3	16	15	7	5	0	0	0	0	0	6	21	0	0	0	7	10	50	0	0	0	0	0	0	0	0	0	0	0	0	0	0	D_0__Bacteria; D_1__Actinobacteria; D_2__Coriobacteriia; D_3__Coriobacteriales; D_4__Coriobacteriaceae; D_5__Enterorhabdus; D_6__uncultured bacterium
JN013038.1.1467	66	1128	513	629	289	3	0	0	0	0	441	1153	47	1	0	379	90	1354	2	0	1	0	0	0	5	0	0	1	0	0	1	0	D_0__Bacteria; D_1__Bacteroidetes; D_2__Bacteroidia; D_3__Bacteroidales; D_4__Bacteroidales S24-7 group; D_5__uncultured bacterium; D_6__uncultured bacterium
JQ599653.1.1483	13	8	4	12	10	0	0	0	0	0	18	10	7	0	0	15	2	5	0	0	0	0	0	0	0	0	0	0	0	0	0	0	D_0__Bacteria; D_1__Firmicutes; D_2__Clostridia; D_3__Clostridiales; D_4__Ruminococcaceae; D_5__uncultured; D_6__uncultured bacterium
HM812999.1.1352	36	205	230	105	95	0	0	0	0	0	143	271	0	0	0	99	147	213	0	0	0	0	0	0	0	0	0	0	1	0	0	0	D_0__Bacteria; D_1__Firmicutes; D_2__Clostridia; D_3__Clostridiales; D_4__Lachnospiraceae; D_5__Lachnospiraceae UCG-006; D_6__uncultured bacterium
HW066449.1.1504	4	1	0	0	2	0	0	0	0	0	2	3	0	0	0	0	1	3	0	0	0	0	0	0	0	0	0	0	0	0	0	0	D_0__Bacteria; D_1__Firmicutes; D_2__Clostridia; D_3__Clostridiales; D_4__Lachnospiraceae; D_5__Lachnospiraceae NK4A136 group
JF198233.1.1314	1	23	0	0	0	0	0	0	0	0	36	0	0	0	0	0	0	0	0	0	8	0	0	0	0	0	0	0	0	0	0	0	D_0__Bacteria; D_1__Proteobacteria; D_2__Alphaproteobacteria; D_3__Rhodospirillales; D_4__Acetobacteraceae; D_5__Endobacter; D_6__uncultured bacterium
KJ606803.1.1352	0	4	0	0	0	0	0	0	0	0	8	0	0	0	0	0	0	0	0	0	1	0	0	0	0	0	0	0	0	0	0	0	D_0__Bacteria; D_1__Proteobacteria; D_2__Alphaproteobacteria; D_3__Rhodospirillales; D_4__Acetobacteraceae; D_5__Endobacter; D_6__uncultured bacterium
HE804135.1.1402	0	1	0	0	0	0	16	0	0	0	0	0	0	0	0	0	0	0	2	0	10	4	5	2	0	6	1	0	0	0	0	0	D_0__Bacteria; D_1__Proteobacteria; D_2__Gammaproteobacteria; D_3__Enterobacteriales; D_4__Enterobacteriaceae; D_5__Serratia
GU940854.1.1352	0	5	0	2	0	0	0	0	0	0	7	0	0	0	0	0	0	0	1	0	1	0	0	0	0	0	0	0	0	0	0	0	D_0__Bacteria; D_1__Proteobacteria; D_2__Alphaproteobacteria; D_3__Rhizobiales; D_4__Methylocystaceae
DQ354732.1.1483	0	0	0	0	0	0	0	0	0	0	25	0	0	0	0	0	0	0	0	0	0	0	0	0	0	0	0	0	0	0	0	0	D_0__Bacteria; D_1__Proteobacteria; D_2__Gammaproteobacteria; D_3__Pseudomonadales; D_4__Moraxellaceae; D_5__Alkanindiges; Ambiguous_taxa
GQ327578.1.1340	0	0	0	0	0	21	0	0	0	0	0	0	0	0	0	0	0	0	0	0	0	0	0	0	0	0	0	0	0	0	0	0	D_0__Bacteria; D_1__Bacteroidetes; D_2__Bacteroidia; D_3__Bacteroidales; D_4__Bacteroidales RF16 group; D_5__uncultured rumen bacterium; D_6__uncultured rumen bacterium
KF843036.1.1376	0	0	1	1	1	10	0	0	0	0	0	0	1	0	0	0	2	0	0	0	0	0	0	0	0	0	0	0	0	0	0	0	D_0__Bacteria; D_1__Proteobacteria; D_2__Gammaproteobacteria; D_3__Enterobacteriales; D_4__Enterobacteriaceae; D_5__Escherichia-Shigella; D_6__uncultured bacterium
GQ249213.1.1360	7	8	3	9	32	0	0	0	0	0	9	4	7	0	1	6	9	1	0	0	0	0	0	0	0	0	0	0	0	0	0	0	D_0__Bacteria; D_1__Proteobacteria; D_2__Alphaproteobacteria; D_3__Rhizobiales; D_4__Methylobacteriaceae; D_5__Methylobacterium; D_6__uncultured bacterium
KF465374.1.1405	0	1	0	0	2	5	0	0	0	0	2	0	0	0	0	0	0	1	0	0	0	0	0	0	0	0	0	0	0	0	0	0	D_0__Bacteria; D_1__Proteobacteria; D_2__Gammaproteobacteria; D_3__Pseudomonadales; D_4__Pseudomonadaceae; D_5__Pseudomonas; Ambiguous_taxa
KF843431.1.1411	0	0	0	0	1	9	0	0	0	0	0	0	0	0	0	0	0	0	0	0	0	0	0	0	0	0	0	0	0	0	0	0	D_0__Bacteria; D_1__Proteobacteria; D_2__Gammaproteobacteria; D_3__Enterobacteriales; D_4__Enterobacteriaceae; D_5__Escherichia-Shigella; D_6__uncultured bacterium
GBKB01000906.322.1853	26	64	28	62	78	158	545	2	6	2	41	52	28	0	0	33	59	33	1	0	0	2	4	1	0	0	0	0	0	0	1	4	D_0__Bacteria; D_1__Firmicutes; D_2__Bacilli; D_3__Bacillales; D_4__Staphylococcaceae; D_5__Staphylococcus
JQ607194.1.1429	0	0	0	0	0	8	0	0	0	0	0	0	2	0	0	0	1	0	0	0	0	0	0	0	0	0	0	0	0	0	0	0	D_0__Bacteria; D_1__Proteobacteria; D_2__Gammaproteobacteria; D_3__Enterobacteriales; D_4__Enterobacteriaceae; D_5__Escherichia-Shigella; D_6__uncultured bacterium
GQ326989.1.1341	0	0	1	0	7	9	0	0	0	0	2	0	0	0	0	1	2	0	0	0	0	0	0	0	0	0	0	0	0	0	0	0	D_0__Bacteria; D_1__Bacteroidetes; D_2__Bacteroidia; D_3__Bacteroidales; D_4__Prevotellaceae; D_5__Prevotella 1; D_6__uncultured rumen bacterium
EF603968.1.1525	0	1	2	3	0	0	0	0	0	0	8	8	0	0	0	2	3	0	0	0	0	0	0	0	0	0	0	0	0	0	0	0	D_0__Bacteria; D_1__Firmicutes; D_2__Clostridia; D_3__Clostridiales; D_4__Peptococcaceae; D_5__uncultured; D_6__uncultured bacterium
GQ495403.1.1528	0	0	22	0	0	0	0	0	0	0	0	0	0	0	0	0	0	0	0	0	0	0	0	0	0	0	0	0	0	0	1	0	D_0__Bacteria; D_1__Actinobacteria; D_2__Actinobacteria; D_3__Pseudonocardiales; D_4__Pseudonocardiaceae; D_5__Pseudonocardia; Ambiguous_taxa
HG798392.1.1581	0	0	0	0	0	0	1	0	0	2	0	0	0	0	0	0	0	0	1	5	0	1	0	0	1	2	0	0	0	0	0	0	D_0__Bacteria; D_1__Firmicutes; D_2__Bacilli; D_3__Lactobacillales; D_4__Enterococcaceae; D_5__Enterococcus; D_6__Enterococcus faecium
JFZW01000001.235.1776	0	0	0	0	0	0	0	0	0	5	0	0	0	0	0	0	0	0	88	30	0	0	0	0	22	0	149	0	0	0	0	0	D_0__Bacteria; D_1__Proteobacteria; D_2__Betaproteobacteria; D_3__Neisseriales; D_4__Neisseriaceae
EU774882.1.1406	0	2	1	0	0	0	1	0	0	0	0	1	0	0	0	0	0	1	2	0	1	2	0	0	0	0	3	0	0	0	0	0	D_0__Bacteria; D_1__Firmicutes; D_2__Bacilli; D_3__Lactobacillales; D_4__Streptococcaceae; D_5__Lactococcus; D_6__uncultured bacterium
AB612345.1.1460	0	0	0	0	0	10	0	0	0	0	0	0	0	0	0	0	0	0	0	0	0	0	0	0	0	0	0	0	0	0	0	0	D_0__Bacteria; D_1__Fibrobacteres; D_2__Fibrobacteria; D_3__Fibrobacterales; D_4__Fibrobacteraceae; D_5__Fibrobacter
AJ576323.1.1451	0	0	0	0	0	0	0	0	0	0	0	0	0	0	0	0	0	0	0	32	0	0	0	0	0	0	24	0	0	0	0	0	D_0__Bacteria; D_1__Bacteroidetes; D_2__Bacteroidia; D_3__Bacteroidales; D_4__Porphyromonadaceae; D_5__Dysgonomonas; D_6__uncultured bacterium
EU460804.1.1407	8	40	43	43	3	0	0	0	0	0	15	50	0	0	0	28	4	15	0	1	0	0	0	0	0	0	3	0	0	0	0	0	D_0__Bacteria; D_1__Firmicutes; D_2__Bacilli; D_3__Lactobacillales; D_4__Streptococcaceae; D_5__Lactococcus; D_6__Lactococcus lactis
AB110702.1.1409	1643	6	0	0	0	0	0	0	0	0	0	0	0	0	0	0	0	0	0	0	0	0	0	0	0	0	0	0	0	0	0	1	D_0__Bacteria; D_1__Proteobacteria; D_2__Alphaproteobacteria; D_3__Rhodospirillales; D_4__Acetobacteraceae
HQ761587.1.1455	0	0	0	9	0	0	0	0	0	0	0	0	0	0	0	0	0	1	0	0	0	0	0	0	0	0	0	0	0	0	0	0	D_0__Bacteria; D_1__Firmicutes; D_2__Clostridia; D_3__Clostridiales; D_4__Ruminococcaceae; D_5__uncultured; Ambiguous_taxa
FJ774959.1.1452	0	0	3	2	0	0	0	0	0	0	0	2	0	0	0	0	0	0	0	0	0	0	0	0	0	0	0	0	0	0	0	3903	D_0__Bacteria; D_1__Proteobacteria; D_2__Alphaproteobacteria; D_3__Rhodospirillales; D_4__Acetobacteraceae
EF098584.1.1381	13	44	16	3	19	0	0	0	0	0	23	38	12	0	0	28	19	15	0	0	0	0	0	0	0	0	0	0	0	0	0	0	D_0__Bacteria; D_1__Firmicutes; D_2__Clostridia; D_3__Clostridiales; D_4__Ruminococcaceae; D_5__Anaerotruncus; D_6__uncultured bacterium
HQ681842.1.1462	0	7	1	5	0	0	0	0	0	0	3	10	0	0	0	1	5	6	0	0	0	0	1	0	0	0	0	0	0	0	0	0	D_0__Bacteria; D_1__Firmicutes; D_2__Clostridia; D_3__Clostridiales; D_4__Lachnospiraceae
JQ726809.1.1408	0	0	0	0	0	0	15	0	0	0	0	0	0	0	0	0	0	0	0	0	0	84	91	27	0	0	0	0	6317	0	0	0	D_0__Bacteria; D_1__Proteobacteria; D_2__Alphaproteobacteria; D_3__Rhizobiales; D_4__Bartonellaceae; D_5__Bartonella
HM066655.1.1512	0	0	0	0	0	0	0	0	0	0	0	0	0	0	0	0	0	0	0	0	0	19	5	9	0	0	0	0	0	0	0	0	D_0__Bacteria; D_1__Proteobacteria; D_2__Gammaproteobacteria; D_3__Pseudomonadales; D_4__Moraxellaceae; D_5__Acinetobacter; D_6__uncultured bacterium
EU778828.1.1398	0	0	0	0	1	0	0	0	0	0	0	2	0	0	0	0	1	10	0	0	0	0	0	0	0	0	0	0	0	0	0	0	D_0__Bacteria; D_1__Bacteroidetes; D_2__Bacteroidia; D_3__Bacteroidales; D_4__Porphyromonadaceae; D_5__Parabacteroides; D_6__uncultured bacterium
GU302555.1.1492	0	3	0	1	3	0	0	0	0	0	0	1	1	0	0	0	4	0	0	0	0	0	0	0	0	0	0	0	0	0	0	0	D_0__Bacteria; D_1__Firmicutes; D_2__Clostridia; D_3__Clostridiales; D_4__Ruminococcaceae
HM049861.1.1498	0	0	0	0	3	13	0	0	0	0	4	0	0	0	0	3	0	0	0	0	0	0	0	0	0	0	0	0	0	0	0	0	D_0__Bacteria; D_1__Spirochaetae; D_2__Spirochaetes; D_3__Spirochaetales; D_4__Spirochaetaceae; D_5__Treponema 2; D_6__uncultured rumen bacterium
EU510823.1.1397	0	6	8	5	2	0	0	0	0	0	9	7	1	0	0	3	6	7	0	0	0	0	0	0	0	0	0	0	0	0	0	0	D_0__Bacteria; D_1__Firmicutes; D_2__Erysipelotrichia; D_3__Erysipelotrichales; D_4__Erysipelotrichaceae; D_5__Faecalibaculum; D_6__uncultured bacterium
GBDO01023607.63.1533	0	0	0	0	0	10	0	653	0	0	0	0	0	401	367	0	68	0	0	0	0	0	9	3	0	0	0	276	366	532	3	0	D_0__Bacteria; D_1__Proteobacteria; D_2__Alphaproteobacteria; D_3__Rickettsiales; D_4__Anaplasmataceae; D_5__Wolbachia
EU272861.1.1388	0	0	0	0	0	0	0	0	0	0	0	0	0	0	0	0	0	0	0	0	0	3	6	8	0	0	0	0	0	0	0	0	D_0__Bacteria; D_1__Proteobacteria; D_2__Gammaproteobacteria; D_3__Pseudomonadales; D_4__Moraxellaceae; D_5__Acinetobacter; Ambiguous_taxa
FR853522.1.1505	0	0	0	4	0	0	0	4	1	0	4	4	2	0	0	2	0	0	0	0	0	0	0	0	0	0	0	0	1	0	0	0	D_0__Bacteria; D_1__Bacteroidetes; D_2__Sphingobacteriia; D_3__Sphingobacteriales; D_4__Chitinophagaceae; D_5__uncultured; D_6__uncultured bacterium
X84251.1.1494	0	2	1	0	0	0	0	0	0	0	0	4	0	0	0	1	2	1	0	0	0	0	0	0	0	0	0	0	0	0	0	0	D_0__Bacteria; D_1__Actinobacteria; D_2__Actinobacteria; D_3__Corynebacteriales; D_4__Corynebacteriaceae; D_5__Corynebacterium 1; D_6__uncultured bacterium
GQ448691.1.1388	0	3	0	2	0	0	0	0	0	0	8	0	3	0	0	3	0	7	0	0	0	0	0	0	0	0	0	0	0	0	0	0	D_0__Bacteria; D_1__Firmicutes; D_2__Clostridia; D_3__Clostridiales; D_4__Ruminococcaceae; D_5__Ruminococcaceae UCG-005; D_6__uncultured bacterium
HQ400031.1.1506	18	17	6	6	6	205	0	0	0	0	4	0	0	0	0	7	12	2	0	0	0	0	0	0	0	0	0	0	0	0	0	0	D_0__Bacteria; D_1__Proteobacteria; D_2__Gammaproteobacteria; D_3__Aeromonadales; D_4__Succinivibrionaceae; D_5__Succinivibrionaceae UCG-001; D_6__uncultured rumen bacterium
AY913563.1.1280	0	1	0	13	0	0	0	0	0	0	3	0	0	0	0	0	0	0	0	0	1	0	0	0	0	0	0	0	0	0	0	0	D_0__Bacteria; D_1__Firmicutes; D_2__Clostridia; D_3__Halanaerobiales; D_4__ODP1230B8.23; D_5__uncultured bacterium; D_6__uncultured bacterium
GU302838.1.1509	0	0	0	0	0	16	0	0	0	0	1	0	0	0	0	0	3	0	0	0	0	0	0	0	0	0	0	0	0	0	0	0	D_0__Bacteria; D_1__Firmicutes; D_2__Negativicutes; D_3__Selenomonadales; D_4__Acidaminococcaceae; D_5__Succiniclasticum; D_6__uncultured rumen bacterium
DQ325586.1.1351	0	69	64	38	34	0	0	0	0	0	60	85	0	0	0	29	68	24	0	0	0	0	0	0	0	0	0	0	0	0	0	0	D_0__Bacteria; D_1__Firmicutes; D_2__Clostridia; D_3__Clostridiales; D_4__Ruminococcaceae; D_5__[Eubacterium] coprostanoligenes group; D_6__uncultured bacterium
GQ379617.1.1220	0	0	0	0	0	6	0	0	0	0	0	0	4	0	0	0	0	0	0	0	0	0	0	0	0	0	0	0	0	0	0	0	D_0__Bacteria; D_1__Proteobacteria; D_2__Gammaproteobacteria; D_3__Enterobacteriales; D_4__Enterobacteriaceae
KU341182.1.1466	0	0	0	0	0	0	0	0	0	0	46	0	0	0	0	0	0	0	0	0	0	0	0	0	0	0	0	0	0	0	0	0	D_0__Bacteria; D_1__Proteobacteria; D_2__Alphaproteobacteria; D_3__Rickettsiales; D_4__Rickettsiales Incertae Sedis; D_5__Candidatus Finniella; D_6__uncultured bacterium
FJ937924.1.1398	0	0	0	0	0	0	13	0	0	0	0	0	0	0	0	0	0	0	2	1	3	99	194	110	0	1	0	0	0	0	0	0	D_0__Bacteria; D_1__Proteobacteria; D_2__Gammaproteobacteria; D_3__Enterobacteriales; D_4__Enterobacteriaceae
EU452273.1.1405	1	4	0	0	11	1	0	1	2	0	2	2	6	0	0	2	1	0	0	0	0	0	0	0	0	0	0	1	0	0	0	0	D_0__Bacteria; D_1__Bacteroidetes; D_2__Bacteroidia; D_3__Bacteroidales; D_4__Bacteroidales S24-7 group; D_5__uncultured bacterium; D_6__uncultured bacterium
JQ084792.1.1489	2	11	6	7	5	0	0	0	0	0	4	7	0	0	0	2	2	1	0	0	0	0	0	0	0	0	0	0	0	0	0	0	D_0__Bacteria; D_1__Firmicutes; D_2__Clostridia; D_3__Clostridiales; D_4__Ruminococcaceae; D_5__Anaerotruncus; D_6__uncultured bacterium
HG795458.1.1203	0	0	0	0	0	0	0	0	0	0	0	0	0	0	0	0	0	0	0	6	0	0	0	0	0	0	5	0	0	0	0	0	D_0__Bacteria; D_1__Proteobacteria; D_2__Gammaproteobacteria; D_3__Oceanospirillales; D_4__Halomonadaceae; D_5__Halomonas
DQ809749.1.1413	0	6	4	0	0	0	0	0	0	0	1	1	0	0	0	0	0	2	1	0	1	0	0	0	0	0	2	0	0	0	0	0	D_0__Bacteria; D_1__Firmicutes; D_2__Bacilli; D_3__Lactobacillales; D_4__Streptococcaceae; D_5__Lactococcus; D_6__uncultured bacterium
GU302567.1.1491	11	25	5	9	27	104	0	0	0	0	7	3	8	0	0	2	22	1	0	0	0	0	0	0	0	0	0	0	0	0	0	0	D_0__Bacteria; D_1__Bacteroidetes; D_2__Bacteroidia; D_3__Bacteroidales; D_4__Prevotellaceae; D_5__Prevotella 1; D_6__uncultured bacterium
HQ143302.1.1511	11	13	27	13	8	0	0	0	0	0	17	46	0	0	0	7	26	21	0	0	0	0	0	0	0	0	0	0	0	0	0	0	D_0__Bacteria; D_1__Firmicutes; D_2__Bacilli; D_3__Lactobacillales; D_4__Leuconostocaceae; D_5__Leuconostoc
GEGG01003054.119.1620	0	0	0	0	0	2	1	0	0	0	0	0	0	0	0	0	0	0	3	0	3	2	0	0	0	0	0	0	0	0	0	0	D_0__Bacteria; D_1__Proteobacteria; D_2__Gammaproteobacteria; D_3__Pseudomonadales; D_4__Pseudomonadaceae; D_5__Pseudomonas
GQ358397.1.1322	1	3	0	0	0	8	0	0	0	0	2	0	0	0	0	0	1	2	0	0	0	0	0	0	0	0	0	0	0	0	0	0	D_0__Bacteria; D_1__Bacteroidetes; D_2__Bacteroidia; D_3__Bacteroidales; D_4__Prevotellaceae; D_5__Prevotella 1
EU507484.1.1370	2	6	10	0	2	0	0	0	0	0	5	11	0	0	0	2	7	8	0	0	0	0	0	0	0	0	0	0	0	0	0	0	D_0__Bacteria; D_1__Verrucomicrobia; D_2__Verrucomicrobiae; D_3__Verrucomicrobiales; D_4__Verrucomicrobiaceae; D_5__Akkermansia; D_6__uncultured bacterium
AM932585.1.1324	0	3	5	0	0	0	0	0	0	0	0	12	0	0	0	0	2	2	0	0	0	0	0	0	0	0	0	0	0	0	0	0	D_0__Bacteria; D_1__Bacteroidetes; D_2__Bacteroidia; D_3__Bacteroidales; D_4__Bacteroidales S24-7 group; D_5__uncultured bacterium; D_6__uncultured bacterium
HQ681818.1.1453	0	4	0	0	3	0	0	0	0	0	0	2	0	0	0	1	0	4	0	0	0	0	0	0	0	0	0	0	0	0	0	0	D_0__Bacteria; D_1__Firmicutes; D_2__Clostridia; D_3__Clostridiales; D_4__Lachnospiraceae; D_5__uncultured; D_6__uncultured bacterium
AJ242969.1.1539	0	2	1	2	0	0	0	0	0	0	0	3	1	0	0	1	1	0	0	0	0	0	0	0	0	0	0	0	0	0	0	0	D_0__Bacteria; D_1__Firmicutes; D_2__Bacilli; D_3__Lactobacillales; D_4__Lactobacillaceae; D_5__Lactobacillus; D_6__uncultured bacterium
GU302774.1.1518	3	10	8	0	5	449	0	0	0	0	10	0	0	0	0	3	17	4	0	0	0	0	0	0	0	0	0	0	0	0	0	0	D_0__Bacteria; D_1__Firmicutes; D_2__Negativicutes; D_3__Selenomonadales; D_4__Acidaminococcaceae; D_5__Succiniclasticum; D_6__uncultured rumen bacterium
HW066440.1.1500	2	3	5	2	4	0	0	0	0	0	5	7	5	0	0	5	5	8	0	0	0	0	0	0	0	0	0	0	0	0	0	0	D_0__Bacteria; D_1__Firmicutes; D_2__Clostridia; D_3__Clostridiales; D_4__Lachnospiraceae; D_5__uncultured; D_6__uncultured bacterium
HQ400296.1.1498	0	1	0	0	14	13	0	0	0	0	0	0	0	0	0	0	0	0	0	0	0	0	0	0	0	0	0	0	0	0	0	0	D_0__Bacteria; D_1__Firmicutes; D_2__Clostridia; D_3__Clostridiales; D_4__Ruminococcaceae; D_5__Ruminococcus 2; D_6__uncultured bacterium
HW066277.1.1546	22	18	49	42	11	0	0	0	0	0	23	35	0	0	0	20	20	6	0	0	0	0	0	0	0	0	0	0	0	0	0	0	D_0__Bacteria; D_1__Firmicutes; D_2__Clostridia; D_3__Clostridiales; D_4__Peptococcaceae; D_5__uncultured; D_6__uncultured bacterium
EU452102.1.1395	7	7	23	7	12	0	0	0	0	0	9	11	11	0	0	12	0	8	0	0	0	0	0	0	0	0	0	0	0	0	0	0	D_0__Bacteria; D_1__Firmicutes; D_2__Clostridia; D_3__Clostridiales; D_4__Lachnospiraceae; D_5__Roseburia; D_6__uncultured bacterium
AB034001.1.1524	0	6	0	0	0	9	0	0	0	0	0	0	0	0	0	1	0	0	0	0	0	0	0	0	0	0	0	0	0	0	0	0	D_0__Bacteria; D_1__Firmicutes; D_2__Clostridia; D_3__Clostridiales; D_4__Lachnospiraceae; D_5__Lachnospiraceae NK3A20 group
AB702746.1.1409	20	193	68	85	40	0	0	0	3	0	54	160	1	1	0	48	13	90	0	0	0	0	0	0	0	0	0	0	1	0	3	1	D_0__Bacteria; D_1__Bacteroidetes; D_2__Bacteroidia; D_3__Bacteroidales; D_4__Bacteroidales S24-7 group; D_5__uncultured bacterium; D_6__uncultured bacterium
HM808653.1.1361	0	17	0	0	11	0	0	0	0	0	5	7	10	0	0	2	4	5	0	0	0	0	0	0	0	0	0	0	0	2	0	1	D_0__Bacteria; D_1__Bacteroidetes; D_2__Bacteroidia; D_3__Bacteroidales; D_4__Bacteroidales S24-7 group; D_5__uncultured bacterium; D_6__uncultured bacterium
FM872861.1.1446	0	11	0	0	0	0	0	0	0	0	0	0	0	0	0	0	0	0	0	0	0	0	0	0	0	0	0	0	0	0	0	0	D_0__Bacteria; D_1__Proteobacteria; D_2__Alphaproteobacteria; D_3__Sphingomonadales; D_4__Sphingomonadaceae; D_5__Novosphingobium
DQ015021.1.1348	3	10	1	0	2	0	0	0	0	0	6	5	0	0	0	7	4	5	0	0	0	0	0	0	0	0	0	0	0	0	0	0	D_0__Bacteria; D_1__Bacteroidetes; D_2__Bacteroidia; D_3__Bacteroidales; D_4__Bacteroidales S24-7 group; D_5__uncultured bacterium; D_6__uncultured bacterium
KF079871.1.1371	0	0	0	0	0	23	0	0	0	0	0	0	0	0	0	1	0	0	0	0	0	0	0	0	0	0	0	0	0	0	0	0	D_0__Bacteria; D_1__Firmicutes; D_2__Bacilli; D_3__Lactobacillales; D_4__Streptococcaceae; D_5__Streptococcus
GQ327229.1.1331	0	1	0	0	0	19	0	0	0	0	0	0	0	0	0	0	0	0	0	0	0	0	0	0	0	0	0	0	0	0	0	0	D_0__Bacteria; D_1__Firmicutes; D_2__Clostridia; D_3__Clostridiales; D_4__Ruminococcaceae; D_5__Saccharofermentans; D_6__uncultured bacterium
KF842540.1.1351	194	2337	1247	949	507	1	0	0	0	0	1231	2251	181	0	0	707	1293	1961	0	0	0	0	0	0	0	0	0	0	1	0	0	0	D_0__Bacteria; D_1__Verrucomicrobia; D_2__Verrucomicrobiae; D_3__Verrucomicrobiales; D_4__Verrucomicrobiaceae; D_5__Akkermansia; D_6__uncultured bacterium
AB622825.1.1524	9	62	22	39	40	0	0	0	0	0	25	75	0	0	0	22	10	17	0	0	0	0	0	0	0	0	0	0	0	0	0	0	D_0__Bacteria; D_1__Firmicutes; D_2__Clostridia; D_3__Clostridiales; D_4__Ruminococcaceae; D_5__Ruminiclostridium 5; D_6__uncultured bacterium
GQ327396.1.1337	0	0	0	0	0	12	0	0	0	0	0	0	24	0	0	4	0	0	0	0	0	0	0	0	0	0	0	0	0	0	0	0	D_0__Bacteria; D_1__Firmicutes; D_2__Clostridia; D_3__Clostridiales; D_4__Ruminococcaceae; D_5__Ruminococcaceae NK4A214 group
EU505668.1.1411	0	1	2	7	3	0	0	0	0	0	3	10	0	0	0	2	1	2	0	0	0	0	0	0	0	0	0	0	0	0	0	0	D_0__Bacteria; D_1__Firmicutes; D_2__Erysipelotrichia; D_3__Erysipelotrichales; D_4__Erysipelotrichaceae; D_5__Faecalibaculum; D_6__uncultured bacterium
EU504340.1.1296	0	1	0	8	1	0	0	0	0	0	1	3	0	0	0	0	3	0	0	0	0	0	0	0	0	0	0	0	0	0	0	0	D_0__Bacteria; D_1__Firmicutes; D_2__Erysipelotrichia; D_3__Erysipelotrichales; D_4__Erysipelotrichaceae; D_5__Faecalibaculum; D_6__uncultured bacterium
AB269982.1.1495	0	1	0	0	2	24	0	0	0	0	1	0	0	0	0	1	0	0	0	0	0	0	0	0	0	0	0	0	0	0	0	0	D_0__Bacteria; D_1__Bacteroidetes; D_2__Bacteroidia; D_3__Bacteroidales; D_4__Prevotellaceae; D_5__Prevotella 1; D_6__uncultured rumen bacterium
JF094893.1.1347	1	1	0	2	6	0	0	0	0	2	5	9	11	0	0	2	8	2	0	0	0	0	0	0	0	0	0	0	0	0	0	0	D_0__Bacteria; D_1__Actinobacteria; D_2__Actinobacteria; D_3__Corynebacteriales; D_4__Corynebacteriaceae; D_5__Corynebacterium 1; D_6__uncultured bacterium
FJ982923.1.1242	6	2	1	0	3	17	0	0	0	0	0	0	2	0	0	0	5	0	0	0	0	0	0	0	0	0	0	0	0	0	0	0	D_0__Bacteria; D_1__Proteobacteria; D_2__Gammaproteobacteria; D_3__Pseudomonadales; D_4__Pseudomonadaceae; D_5__Pseudomonas; D_6__Pseudomonas aeruginosa
FJ950559.1.1441	0	0	0	0	0	0	0	0	0	0	0	0	0	0	0	0	0	0	0	0	0	28	0	0	0	0	0	0	0	0	0	0	D_0__Bacteria; D_1__Bacteroidetes; D_2__Sphingobacteriia; D_3__Sphingobacteriales; D_4__Sphingobacteriaceae; D_5__Sphingobacterium
KC290743.1.1511	0	0	0	0	0	12	0	0	0	0	0	0	0	0	0	0	0	1	0	0	0	0	0	0	0	0	0	0	0	0	0	0	D_0__Bacteria; D_1__Bacteroidetes; D_2__Bacteroidia; D_3__Bacteroidales; D_4__Prevotellaceae; D_5__Prevotella 1; Ambiguous_taxa
AB074606.1.1320	0	0	0	0	0	0	0	0	0	0	0	0	0	0	0	0	0	0	268	88	0	0	0	0	71	19	158	0	0	0	0	0	D_0__Bacteria; D_1__Bacteroidetes; D_2__Bacteroidia; D_3__Bacteroidales; D_4__Porphyromonadaceae; D_5__Dysgonomonas
HE576012.1.1501	0	0	0	0	0	0	25	0	0	0	0	0	0	0	0	0	0	0	5	0	8	4	5	10	0	2	0	0	0	0	0	0	D_0__Bacteria; D_1__Proteobacteria; D_2__Gammaproteobacteria; D_3__Enterobacteriales; D_4__Enterobacteriaceae
GU303852.1.1493	1	1	0	0	0	6	0	0	0	0	5	0	0	0	0	0	2	0	0	0	0	0	0	0	0	0	0	0	0	0	0	0	D_0__Bacteria; D_1__Bacteroidetes; D_2__Bacteroidia; D_3__Bacteroidales; D_4__Prevotellaceae; D_5__Prevotella 1; D_6__uncultured bacterium
AY053480.1.1468	0	0	7	1	0	0	0	1	0	0	7	8	0	0	1	0	0	0	0	0	0	0	0	0	0	0	0	0	0	1	0	0	D_0__Bacteria; D_1__Bacteroidetes; D_2__Sphingobacteriia; D_3__Sphingobacteriales; D_4__Chitinophagaceae
EF406778.1.1496	0	0	3	0	0	0	0	0	0	0	0	0	0	0	0	3	0	4	0	0	0	0	0	0	0	0	0	0	0	0	0	0	D_0__Bacteria; D_1__Bacteroidetes; D_2__Bacteroidia; D_3__Bacteroidales; D_4__Bacteroidales S24-7 group; D_5__uncultured bacterium; D_6__uncultured bacterium
FJ940806.1.1506	0	0	1	0	0	3	2	0	0	0	0	0	0	0	0	0	0	0	0	0	0	1579	2098	1811	0	0	0	0	0	0	0	0	D_0__Bacteria; D_1__Proteobacteria; D_2__Gammaproteobacteria; D_3__Pseudomonadales; D_4__Moraxellaceae; D_5__Acinetobacter; Ambiguous_taxa
GQ077574.1.1361	0	27	0	0	0	0	0	0	0	0	1	0	0	0	0	0	0	0	1	1	0	171	1	0	0	0	0	0	0	0	0	0	D_0__Bacteria; D_1__Proteobacteria; D_2__Gammaproteobacteria; D_3__Pseudomonadales; D_4__Moraxellaceae; D_5__Acinetobacter; D_6__uncultured bacterium
EF098481.1.1395	0	1	4	5	0	0	0	0	0	0	4	0	0	0	0	0	2	1	0	0	0	0	0	0	0	0	0	0	0	0	0	0	D_0__Bacteria; D_1__Firmicutes; D_2__Clostridia; D_3__Clostridiales; D_4__Ruminococcaceae; D_5__Oscillibacter; D_6__uncultured bacterium
GQ199592.1.1293	6	5	1	0	3	229	0	0	0	0	7	4	0	0	0	3	12	1	0	0	0	0	0	0	0	0	0	0	0	0	0	0	D_0__Bacteria; D_1__Firmicutes; D_2__Bacilli; D_3__Bacillales; D_4__Bacillaceae; D_5__Bacillus
FN667076.1.1502	0	0	1	0	0	13	0	0	0	0	0	0	0	0	0	0	0	0	5	1	0	0	0	0	0	0	0	0	0	0	0	0	D_0__Bacteria; D_1__Firmicutes; D_2__Bacilli; D_3__Lactobacillales; D_4__Lactobacillaceae; D_5__Lactobacillus; D_6__Lactobacillus brevis
HE586114.1.1482	0	0	0	0	0	0	0	6777	0	0	0	0	0	3724	0	0	0	0	0	0	0	0	0	0	0	0	0	0	0	3478	0	1	D_0__Bacteria; D_1__Proteobacteria; D_2__Gammaproteobacteria; D_3__Enterobacteriales; D_4__Enterobacteriaceae; D_5__Candidatus Schneideria; D_6__Candidatus Schneideria nysicola
JX872314.1.1455	0	0	0	0	0	0	16	0	0	0	0	0	0	0	0	0	0	0	0	0	2	4	7	4	0	0	0	0	0	0	0	0	D_0__Bacteria; D_1__Proteobacteria; D_2__Gammaproteobacteria; D_3__Enterobacteriales; D_4__Enterobacteriaceae; D_5__Serratia
AB702753.1.1392	25	277	313	241	193	1	0	3	0	0	182	470	26	0	0	194	55	2291	1	0	2	0	0	0	0	0	0	0	0	1	1	0	D_0__Bacteria; D_1__Bacteroidetes; D_2__Bacteroidia; D_3__Bacteroidales; D_4__Porphyromonadaceae; D_5__Parabacteroides
GQ448342.1.1392	0	0	0	0	1	2	0	0	0	0	2	0	3	0	0	2	1	0	0	0	0	0	0	0	0	0	0	0	0	0	0	0	D_0__Bacteria; D_1__Bacteroidetes; D_2__Bacteroidia; D_3__Bacteroidales; D_4__Prevotellaceae; D_5__Prevotella 9; D_6__uncultured bacterium
HM307954.1.1342	24	61	79	36	49	0	0	0	0	0	82	64	0	0	0	42	95	55	0	0	0	0	0	0	0	0	0	0	0	0	0	0	D_0__Bacteria; D_1__Firmicutes; D_2__Clostridia; D_3__Clostridiales; D_4__Lachnospiraceae; D_5__Lachnospiraceae NK4A136 group; D_6__uncultured bacterium
JQ515704.1.1522	0	1	0	0	1	20	0	0	0	0	0	0	2	0	0	1	3	0	0	0	0	0	0	0	0	0	0	0	0	0	0	0	D_0__Bacteria; D_1__Proteobacteria; D_2__Gammaproteobacteria; D_3__Enterobacteriales; D_4__Enterobacteriaceae; D_5__Escherichia-Shigella; D_6__uncultured bacterium
AB702861.1.1383	0	0	6	0	0	0	0	0	0	0	1	0	0	0	0	2	1	0	0	0	0	0	0	0	0	0	0	0	0	0	0	0	D_0__Bacteria; D_1__Firmicutes; D_2__Clostridia; D_3__Clostridiales; D_4__Ruminococcaceae; D_5__Anaerotruncus; D_6__uncultured bacterium
HQ776630.1.1451	1	6	0	8	18	0	0	0	2	0	0	3	2	0	0	4	2	0	0	0	0	0	0	0	0	0	0	0	0	0	0	0	D_0__Bacteria; D_1__Bacteroidetes; D_2__Bacteroidia; D_3__Bacteroidales; D_4__Bacteroidaceae; D_5__Bacteroides; D_6__uncultured bacterium
GQ326952.1.1340	0	0	0	0	2	8	0	0	0	0	0	0	0	0	0	1	0	0	0	0	0	0	0	0	0	0	0	0	0	0	0	0	D_0__Bacteria; D_1__Bacteroidetes; D_2__Bacteroidia; D_3__Bacteroidales; D_4__Prevotellaceae; D_5__Prevotella 1; D_6__uncultured rumen bacterium
AB185811.1.1547	0	6	0	0	4	43	0	0	0	0	3	0	0	0	0	0	4	0	0	0	0	0	0	0	0	0	0	0	0	0	0	0	D_0__Bacteria; D_1__Spirochaetae; D_2__Spirochaetes; D_3__Spirochaetales; D_4__Spirochaetaceae; D_5__Treponema 2; Ambiguous_taxa
HM124212.1.1473	6	74	48	22	9	1	0	0	0	0	33	69	0	0	0	23	9	22	0	0	0	0	0	0	0	0	0	0	0	0	0	0	D_0__Bacteria; D_1__Firmicutes; D_2__Clostridia; D_3__Clostridiales; D_4__Ruminococcaceae; D_5__Ruminococcus 1; D_6__uncultured bacterium
HW066409.1.1494	12	56	61	59	32	0	0	0	0	0	67	93	15	0	0	45	47	38	0	0	0	0	0	0	0	0	0	0	0	0	0	0	D_0__Bacteria; D_1__Firmicutes; D_2__Clostridia; D_3__Clostridiales; D_4__Lachnospiraceae
HM836896.1.1355	0	7	3	1	1	0	0	0	0	0	1	4	0	0	0	2	3	7	0	0	0	0	0	0	0	0	0	0	0	0	0	0	D_0__Bacteria; D_1__Firmicutes; D_2__Clostridia; D_3__Clostridiales; D_4__Lachnospiraceae; D_5__uncultured; D_6__uncultured bacterium
EF608532.1.1455	0	0	0	0	0	0	0	0	0	0	0	0	0	0	0	0	0	0	0	12	0	0	0	0	4	136	18	0	0	0	0	0	D_0__Bacteria; D_1__Proteobacteria; D_2__Gammaproteobacteria; D_3__Orbales; D_4__Orbaceae; D_5__Gilliamella; Ambiguous_taxa
KF625187.1.1727	0	0	0	0	0	0	7	0	0	0	0	0	0	0	0	0	0	0	1	0	3	4	7	3	0	0	0	0	0	0	0	0	D_0__Bacteria; D_1__Proteobacteria; D_2__Gammaproteobacteria; D_3__Enterobacteriales; D_4__Enterobacteriaceae
JN384059.1.1234	0	1	0	0	0	572	73	36700	0	0	0	0	0	30112	23059	0	4161	3	0	0	0	10	614	156	0	0	0	12692	26053	29643	79	0	D_0__Bacteria; D_1__Proteobacteria; D_2__Alphaproteobacteria; D_3__Rickettsiales; D_4__Anaplasmataceae; D_5__Wolbachia
GQ327387.1.1334	2	13	0	0	9	54	0	0	0	0	0	0	0	0	0	1	4	1	0	0	0	0	0	0	0	0	0	0	0	0	0	0	D_0__Bacteria; D_1__Bacteroidetes; D_2__Bacteroidia; D_3__Bacteroidales; D_4__Prevotellaceae; D_5__Prevotella 1
HQ772917.1.1452	0	0	0	2	0	0	0	0	0	0	6	0	0	0	1	0	2	0	0	0	0	0	0	0	0	0	0	0	0	0	3	0	D_0__Bacteria; D_1__Bacteroidetes; D_2__Bacteroidia; D_3__Bacteroidales; D_4__Bacteroidaceae; D_5__Bacteroides
AB614984.1.1491	0	3	0	0	7	4	0	0	0	0	0	0	0	0	0	0	0	0	0	0	0	0	0	0	0	0	0	0	0	0	0	0	D_0__Bacteria; D_1__Bacteroidetes; D_2__Bacteroidia; D_3__Bacteroidales; D_4__Prevotellaceae; D_5__Prevotella 1; D_6__uncultured rumen bacterium
FJ976607.1.1390	1	0	0	0	0	7	0	0	0	0	0	0	0	0	0	0	0	0	0	0	1	0	0	0	0	2	0	0	0	0	0	0	D_0__Bacteria; D_1__Proteobacteria; D_2__Gammaproteobacteria; D_3__Enterobacteriales; D_4__Enterobacteriaceae; D_5__Enterobacter
DQ014737.1.1338	0	1	1	0	0	0	0	0	0	0	0	5	0	0	0	2	0	1	0	0	0	0	0	0	0	0	0	0	0	0	0	0	D_0__Bacteria; D_1__Firmicutes; D_2__Clostridia; D_3__Clostridiales; D_4__Lachnospiraceae; D_5__Roseburia; D_6__uncultured bacterium
ATSX01000009.227.1719	0	0	0	0	0	0	0	0	0	1	0	0	0	0	0	0	0	0	3	9	0	0	0	0	11	2	50	0	0	0	0	0	D_0__Bacteria; D_1__Proteobacteria; D_2__Alphaproteobacteria; D_3__Rhodospirillales; D_4__Acetobacteraceae; D_5__Commensalibacter
KT215427.1.1399	0	0	0	0	0	6	0	0	0	0	0	0	7	0	0	0	0	0	0	0	0	0	0	0	0	0	0	0	0	0	0	0	D_0__Bacteria; D_1__Proteobacteria; D_2__Gammaproteobacteria; D_3__Enterobacteriales; D_4__Enterobacteriaceae; D_5__Escherichia-Shigella; D_6__uncultured bacterium
JQ269560.1.1335	8	0	1	0	3	0	0	0	0	0	0	3	4	0	0	1	3	0	0	0	0	0	0	0	0	0	0	0	0	0	0	0	D_0__Bacteria; D_1__Proteobacteria; D_2__Gammaproteobacteria; D_3__Enterobacteriales; D_4__Enterobacteriaceae; D_5__Buchnera; Ambiguous_taxa
EF603225.1.1368	2	22	17	22	8	0	0	0	0	0	31	22	0	0	0	11	6	15	0	0	0	0	0	0	0	0	0	0	0	0	0	0	D_0__Bacteria; D_1__Firmicutes; D_2__Clostridia; D_3__Clostridiales; D_4__Ruminococcaceae; D_5__Ruminiclostridium 5; D_6__uncultured bacterium
FJ913065.1.1309	2	33	1	1	3	12	7575	0	6	0	28	0	1	0	1	1	3	0	1339	93	1738	1977	3888	2735	0	151	77	0	0	0	0	0	D_0__Bacteria; D_1__Proteobacteria; D_2__Gammaproteobacteria; D_3__Enterobacteriales; D_4__Enterobacteriaceae
AY239436.1.1451	10	5	0	0	1	0	0	0	0	0	0	2	0	0	0	0	0	0	0	0	0	0	0	0	0	0	0	0	0	0	0	0	D_0__Bacteria; D_1__Firmicutes; D_2__Clostridia; D_3__Clostridiales; D_4__Ruminococcaceae; D_5__[Eubacterium] coprostanoligenes group; D_6__uncultured bacterium
FJ937929.1.1393	2	112	0	0	0	3	0	0	0	0	75	10	0	0	0	0	79	3	10	1	238	9	0	0	0	0	0	0	0	0	0	1	D_0__Bacteria; D_1__Proteobacteria; D_2__Gammaproteobacteria; D_3__Pseudomonadales; D_4__Pseudomonadaceae; D_5__Pseudomonas
EU506732.1.1380	0	10	1	8	0	0	0	0	0	0	0	5	0	0	0	0	2	0	0	0	0	0	0	0	0	0	0	0	0	0	0	0	D_0__Bacteria; D_1__Firmicutes; D_2__Clostridia; D_3__Clostridiales; D_4__Ruminococcaceae; D_5__Anaerotruncus; D_6__uncultured bacterium
GQ327039.1.1359	17	34	3	0	33	979	0	0	0	0	26	14	0	0	0	18	33	6	0	0	0	0	0	0	0	0	0	0	0	0	0	0	D_0__Bacteria; D_1__Firmicutes; D_2__Negativicutes; D_3__Selenomonadales; D_4__Acidaminococcaceae; D_5__Succiniclasticum; D_6__uncultured rumen bacterium
FIZH01000008.70399.71918	3	19	16	8	18	0	0	0	0	0	10	24	3	0	0	11	3	22	0	0	0	0	0	0	0	0	0	0	0	0	0	0	D_0__Bacteria; D_1__Firmicutes; D_2__Clostridia; D_3__Clostridiales; D_4__Ruminococcaceae; D_5__Ruminiclostridium 5; Ambiguous_taxa
GQ448085.1.1398	2	19	21	7	0	0	0	0	2	0	9	29	1	0	0	9	3	17	0	0	0	0	0	0	0	0	0	0	0	0	0	0	D_0__Bacteria; D_1__Bacteroidetes; D_2__Bacteroidia; D_3__Bacteroidales; D_4__Bacteroidaceae; D_5__Bacteroides; D_6__uncultured bacterium
GQ327712.1.1341	0	6	0	0	3	9	0	0	0	0	3	0	0	0	0	0	2	0	0	0	0	0	0	0	0	0	0	0	0	0	0	0	D_0__Bacteria; D_1__Bacteroidetes; D_2__Bacteroidia; D_3__Bacteroidales; D_4__Prevotellaceae; D_5__Prevotella 1; D_6__uncultured rumen bacterium
HM838956.1.1346	2	27	17	6	8	0	0	0	0	0	22	30	2	0	0	5	43	57	0	0	0	0	0	0	0	0	0	0	0	0	0	0	D_0__Bacteria; D_1__Firmicutes; D_2__Clostridia; D_3__Clostridiales; D_4__Lachnospiraceae; D_5__uncultured; D_6__uncultured bacterium
KF842550.1.1395	0	1	1	1	2	6	0	0	0	0	0	1	1	0	0	2	4	0	0	0	0	0	0	0	0	0	0	0	0	0	0	0	D_0__Bacteria; D_1__Proteobacteria; D_2__Gammaproteobacteria; D_3__Enterobacteriales; D_4__Enterobacteriaceae; D_5__Escherichia-Shigella; D_6__uncultured bacterium
HQ681714.1.1456	5	48	45	17	9	0	0	0	0	0	26	48	4	0	0	20	66	103	0	0	0	0	0	0	0	0	0	0	0	0	0	0	D_0__Bacteria; D_1__Firmicutes; D_2__Clostridia; D_3__Clostridiales; D_4__Lachnospiraceae; D_5__Blautia; D_6__uncultured bacterium
DQ801774.1.1401	0	0	0	1	10	0	0	0	0	0	0	0	0	0	0	0	0	0	0	0	0	0	0	0	0	0	0	0	0	0	0	0	D_0__Bacteria; D_1__Bacteroidetes; D_2__Bacteroidia; D_3__Bacteroidales; D_4__Bacteroidaceae; D_5__Bacteroides; Ambiguous_taxa
EU776072.1.1382	1	3	8	3	4	0	0	0	0	0	6	10	4	0	0	5	5	20	0	0	0	0	0	0	0	0	0	0	0	0	0	0	D_0__Bacteria; D_1__Firmicutes; D_2__Erysipelotrichia; D_3__Erysipelotrichales; D_4__Erysipelotrichaceae; D_5__Faecalibaculum; D_6__uncultured bacterium
HW066372.1.1497	0	1	2	0	3	0	0	0	0	0	1	3	0	0	0	6	0	2	0	0	0	0	0	0	0	0	0	0	0	0	0	0	D_0__Bacteria; D_1__Firmicutes; D_2__Clostridia; D_3__Clostridiales; D_4__Lachnospiraceae; D_5__Roseburia; D_6__uncultured bacterium
KC290760.1.1511	0	6	0	0	0	4	0	0	0	0	0	0	0	0	0	0	0	0	0	0	0	0	0	0	0	0	0	0	0	0	0	0	D_0__Bacteria; D_1__Bacteroidetes; D_2__Bacteroidia; D_3__Bacteroidales; D_4__Prevotellaceae; D_5__Prevotella 1; D_6__uncultured rumen bacterium
GQ267986.1.1426	20	47	79	20	20	0	0	0	0	0	29	78	3	0	0	20	39	24	131	80	0	0	0	0	0	0	13	0	0	0	0	0	D_0__Bacteria; D_1__Firmicutes; D_2__Bacilli; D_3__Lactobacillales; D_4__Leuconostocaceae; D_5__Leuconostoc; D_6__Leuconostoc pseudomesenteroides
GU134623.1.1403	1	4	0	0	0	0	0	0	0	0	2	0	0	0	0	0	2	0	5	10	4	0	0	0	0	0	5	0	0	0	4	0	D_0__Bacteria; D_1__Actinobacteria; D_2__Actinobacteria; D_3__Corynebacteriales; D_4__Mycobacteriaceae; D_5__Mycobacterium; Ambiguous_taxa
GQ135718.1.1307	2	6	0	2	0	0	0	0	0	0	0	0	0	0	0	0	1	1	0	0	0	0	0	0	0	0	0	0	0	0	0	0	D_0__Bacteria; D_1__Firmicutes; D_2__Bacilli; D_3__Lactobacillales; D_4__Lactobacillaceae; D_5__Lactobacillus; Ambiguous_taxa
HM824935.1.1351	0	8	8	2	0	0	0	0	0	0	2	5	9	0	0	3	2	10	0	0	0	0	0	0	0	0	0	0	0	0	0	0	D_0__Bacteria; D_1__Firmicutes; D_2__Clostridia; D_3__Clostridiales; D_4__Lachnospiraceae; D_5__uncultured; D_6__uncultured bacterium
AB616187.1.1491	5	1	0	0	0	5	0	0	0	0	0	0	7	0	0	0	0	0	0	0	0	0	0	0	0	0	0	0	0	0	0	0	D_0__Bacteria; D_1__Bacteroidetes; D_2__Bacteroidia; D_3__Bacteroidales; D_4__Prevotellaceae; D_5__Prevotella 1; D_6__uncultured rumen bacterium
JQ269566.1.1457	9	1	8	6	15	1	0	0	0	0	1	5	0	0	0	3	5	4	0	0	0	0	0	0	0	0	0	0	0	0	0	0	D_0__Bacteria; D_1__Proteobacteria; D_2__Gammaproteobacteria; D_3__Enterobacteriales; D_4__Enterobacteriaceae; D_5__Buchnera; Ambiguous_taxa
JF274938.1.1492	0	0	2	0	36	0	0	0	0	0	0	0	0	0	0	0	0	0	0	0	0	0	0	0	0	0	0	0	0	0	0	0	D_0__Bacteria; D_1__Bacteroidetes; D_2__Sphingobacteriia; D_3__Sphingobacteriales; D_4__Sphingobacteriaceae; D_5__Pedobacter
EF096983.1.1408	1	32	41	44	32	0	0	0	0	0	10	27	10	0	0	46	7	57	0	0	0	0	0	0	0	0	0	1	0	0	0	2	D_0__Bacteria; D_1__Bacteroidetes; D_2__Bacteroidia; D_3__Bacteroidales; D_4__Bacteroidales S24-7 group; D_5__uncultured bacterium; D_6__uncultured bacterium
FJ950690.1.1448	381	22	8	7	26	308	0	0	0	0	903	3	0	0	0	7	21	2	16	4	11	0	0	0	0	0	1	0	0	0	0	0	D_0__Bacteria; D_1__Proteobacteria; D_2__Gammaproteobacteria; D_3__Pseudomonadales; D_4__Pseudomonadaceae; D_5__Pseudomonas; D_6__uncultured bacterium
KF102938.1.1392	0	0	2	1	0	0	0	0	0	0	2	3	0	0	0	1	2	0	0	0	0	0	0	0	0	0	0	0	0	0	0	0	D_0__Bacteria; D_1__Firmicutes; D_2__Bacilli; D_3__Lactobacillales; D_4__Lactobacillaceae; D_5__Lactobacillus; D_6__uncultured bacterium
FJ950584.1.1465	0	0	0	0	1	0	0	0	0	0	0	0	0	0	0	0	1	0	1	0	0	0	15	25	0	0	0	0	0	0	0	0	D_0__Bacteria; D_1__Proteobacteria; D_2__Gammaproteobacteria; D_3__Pseudomonadales; D_4__Pseudomonadaceae; D_5__Pseudomonas
FJ906788.1.1415	0	0	0	0	3	0	58	0	0	0	1	0	0	0	0	0	0	0	14	1	16	13	25	21	0	3	1	0	0	0	0	0	D_0__Bacteria; D_1__Proteobacteria; D_2__Gammaproteobacteria; D_3__Enterobacteriales; D_4__Enterobacteriaceae; D_5__Serratia
GQ402133.1.1511	24	67	6	4	53	551	0	0	0	0	10	10	0	0	0	22	37	6	0	0	0	0	0	0	0	0	0	0	0	0	0	0	D_0__Bacteria; D_1__Bacteroidetes; D_2__Bacteroidia; D_3__Bacteroidales; D_4__Prevotellaceae; D_5__Prevotella 1
HM253626.1.1363	0	0	0	0	0	2	17	0	0	0	0	0	0	0	0	0	0	0	1	0	3	2	6	2	0	3	0	0	0	0	0	0	D_0__Bacteria; D_1__Proteobacteria; D_2__Gammaproteobacteria; D_3__Enterobacteriales; D_4__Enterobacteriaceae; D_5__Serratia
FN563268.1.1434	0	2	0	0	4	0	0	0	0	0	3	7	4	0	4	2	0	0	1	0	0	0	0	0	0	0	0	0	2	0	0	0	D_0__Bacteria; D_1__Proteobacteria; D_2__Betaproteobacteria; D_3__Burkholderiales; D_4__Alcaligenaceae; D_5__Achromobacter; D_6__uncultured bacterium
AB702766.1.1491	4	26	37	39	14	0	0	0	0	0	18	84	6	0	0	24	3	23	0	0	0	0	0	0	0	0	0	0	0	0	0	0	D_0__Bacteria; D_1__Bacteroidetes; D_2__Bacteroidia; D_3__Bacteroidales; D_4__Rikenellaceae; D_5__Alistipes; D_6__uncultured bacterium
AB622848.1.1510	0	0	2	2	3	0	0	0	0	0	1	2	1	0	0	3	1	2	0	0	0	0	0	0	0	0	0	0	0	0	0	0	D_0__Bacteria; D_1__Firmicutes; D_2__Clostridia; D_3__Clostridiales; D_4__Lachnospiraceae; D_5__uncultured; D_6__uncultured bacterium
FJ880207.1.1488	0	6	7	0	3	0	0	0	0	0	16	16	0	0	0	3	14	5	0	0	0	0	0	0	0	0	0	0	0	0	0	0	D_0__Bacteria; D_1__Firmicutes; D_2__Clostridia; D_3__Clostridiales; D_4__Ruminococcaceae; D_5__Ruminococcaceae NK4A214 group; D_6__uncultured bacterium
HW066306.1.1482	7	26	34	20	13	0	0	0	0	0	13	43	2	0	0	12	12	33	0	0	0	0	0	0	0	0	0	0	0	0	0	0	D_0__Bacteria; D_1__Firmicutes; D_2__Clostridia; D_3__Clostridiales; D_4__Lachnospiraceae; D_5__Lachnospiraceae NK4A136 group
HW066436.1.1539	0	2	2	0	0	0	0	0	0	0	0	9	0	0	0	0	0	3	0	0	0	0	0	0	0	0	0	0	0	0	0	0	D_0__Bacteria; D_1__Tenericutes; D_2__Mollicutes; D_3__Mollicutes RF9; Ambiguous_taxa; Ambiguous_taxa; Ambiguous_taxa
FP929060.3837.5503	4	1	1	0	0	0	0	0	0	0	3	1	0	0	0	0	0	0	0	0	0	0	0	0	0	0	0	0	0	0	0	0	D_0__Bacteria; D_1__Firmicutes; D_2__Clostridia; D_3__Clostridiales; D_4__Lachnospiraceae; D_5__uncultured; D_6__uncultured bacterium
HM185888.1.1371	0	2	0	0	5	19	0	0	0	0	3	1	1	0	0	0	3	2	0	0	0	0	0	0	0	0	0	0	0	0	0	0	D_0__Bacteria; D_1__Proteobacteria; D_2__Gammaproteobacteria; D_3__Enterobacteriales; D_4__Enterobacteriaceae; D_5__Escherichia-Shigella; D_6__uncultured bacterium
HM808765.1.1353	1	15	12	6	6	0	0	0	0	0	9	25	1	0	0	10	8	12	0	0	0	0	0	0	0	0	0	0	0	0	0	0	D_0__Bacteria; D_1__Firmicutes; D_2__Clostridia; D_3__Clostridiales; D_4__Lachnospiraceae; D_5__uncultured; D_6__uncultured bacterium
HM814409.1.1333	9	17	1	2	0	0	0	0	0	0	10	5	0	0	0	3	2	2	0	0	0	0	0	0	0	0	0	0	0	0	0	0	D_0__Bacteria; D_1__Firmicutes; D_2__Clostridia; D_3__Clostridiales; D_4__Ruminococcaceae; D_5__Ruminiclostridium 5; D_6__uncultured bacterium
EU453201.1.1404	1	0	0	1	1	0	0	0	0	0	4	0	0	0	0	1	1	1	0	0	0	0	0	0	0	0	0	0	0	0	0	0	D_0__Bacteria; D_1__Firmicutes; D_2__Clostridia; D_3__Clostridiales; D_4__Ruminococcaceae; D_5__Ruminiclostridium 5; D_6__uncultured bacterium
JX482543.1.1488	2	0	0	0	3	11	0	0	0	0	1	2	0	0	0	0	3	1	0	0	0	0	0	0	0	0	0	0	0	0	0	0	D_0__Bacteria; D_1__Proteobacteria; D_2__Gammaproteobacteria; D_3__Enterobacteriales; D_4__Enterobacteriaceae; D_5__Escherichia-Shigella
GQ175428.1.1457	4	26	11	13	10	0	0	0	0	0	24	26	3	0	0	18	15	20	0	0	0	0	0	0	0	0	0	0	0	0	0	0	D_0__Bacteria; D_1__Firmicutes; D_2__Clostridia; D_3__Clostridiales; D_4__Ruminococcaceae; D_5__Ruminococcaceae UCG-013; D_6__uncultured bacterium
EU511965.1.1404	0	1	0	0	1	0	0	0	0	0	1	0	0	0	0	0	0	7	0	0	0	0	0	0	0	0	0	0	0	0	0	0	D_0__Bacteria; D_1__Bacteroidetes; D_2__Bacteroidia; D_3__Bacteroidales; D_4__Bacteroidales S24-7 group; D_5__uncultured bacterium; D_6__uncultured bacterium
HM298612.1.1358	1	40	5	15	18	0	0	0	3	0	9	24	0	0	0	6	0	21	0	0	0	0	0	0	0	0	0	0	0	0	0	0	D_0__Bacteria; D_1__Bacteroidetes; D_2__Bacteroidia; D_3__Bacteroidales; D_4__Rikenellaceae; D_5__Rikenella; D_6__uncultured bacterium
HQ399956.1.1510	0	4	0	0	0	52	0	0	0	0	0	0	0	0	0	0	2	1	0	0	0	0	0	0	0	0	0	0	0	0	0	0	D_0__Bacteria; D_1__Bacteroidetes; D_2__Bacteroidia; D_3__Bacteroidales; D_4__Prevotellaceae; D_5__Prevotella 1; D_6__uncultured rumen bacterium
HW066344.1.1496	20	111	61	60	65	0	0	0	0	0	81	137	6	0	0	58	40	56	0	0	0	0	0	0	0	0	0	0	0	0	0	0	D_0__Bacteria; D_1__Firmicutes; D_2__Clostridia; D_3__Clostridiales; D_4__Lachnospiraceae; D_5__Roseburia; D_6__uncultured bacterium
HG799964.1.1727	0	0	0	0	0	12	0	0	0	0	0	0	0	0	0	0	0	0	0	0	0	0	0	0	0	0	0	0	0	0	0	0	D_0__Bacteria; D_1__Firmicutes; D_2__Bacilli; D_3__Bacillales; D_4__Bacillaceae; D_5__Bacillus
HM809057.1.1362	2	10	3	6	3	0	0	0	0	0	4	6	11	0	1	0	0	7	0	0	0	0	0	0	0	0	0	0	0	0	0	1	D_0__Bacteria; D_1__Bacteroidetes; D_2__Bacteroidia; D_3__Bacteroidales; D_4__Prevotellaceae; D_5__Prevotellaceae UCG-001; D_6__uncultured bacterium
AB270044.1.1427	0	2	0	0	1	14	0	0	0	0	0	0	0	0	0	0	0	0	0	0	0	0	0	0	0	0	0	0	0	0	0	0	D_0__Bacteria; D_1__Spirochaetae; D_2__Spirochaetes; D_3__Spirochaetales; D_4__Spirochaetaceae; D_5__Treponema 2; Ambiguous_taxa
HM830613.1.1350	2	4	5	3	1	0	0	0	0	0	5	3	0	0	0	5	0	3	0	0	0	0	0	0	0	0	0	0	0	0	0	0	D_0__Bacteria; D_1__Firmicutes; D_2__Clostridia; D_3__Clostridiales; D_4__Ruminococcaceae; D_5__Intestinimonas; D_6__uncultured bacterium
HQ851021.1.1401	0	2	2	2	1	0	0	0	0	0	3	1	0	0	0	0	0	4	0	0	0	0	0	0	0	0	0	0	0	0	0	0	D_0__Bacteria; D_1__Firmicutes; D_2__Bacilli; D_3__Lactobacillales; D_4__Lactobacillaceae; D_5__Lactobacillus; D_6__uncultured bacterium
HM807967.1.1354	0	2	0	0	0	0	0	0	0	0	2	2	0	0	0	1	5	3	0	0	0	0	0	0	0	0	0	0	0	0	0	0	D_0__Bacteria; D_1__Firmicutes; D_2__Clostridia; D_3__Clostridiales; D_4__Lachnospiraceae; D_5__[Eubacterium] xylanophilum group; D_6__uncultured bacterium
GQ448744.1.1393	0	2	0	0	7	26	0	0	0	0	0	3	0	0	0	0	0	1	0	0	0	0	0	0	0	0	0	0	0	0	0	0	D_0__Bacteria; D_1__Bacteroidetes; D_2__Bacteroidia; D_3__Bacteroidales; D_4__Bacteroidaceae; D_5__Bacteroides
KF625186.1.1741	0	0	0	0	0	0	15	0	0	0	0	0	0	0	0	0	0	0	0	0	2	2	4	6	0	0	0	0	0	0	0	0	D_0__Bacteria; D_1__Proteobacteria; D_2__Gammaproteobacteria; D_3__Enterobacteriales; D_4__Enterobacteriaceae; D_5__Serratia
GQ133402.1.1374	45	202	199	147	65	0	0	0	0	0	148	282	15	0	0	165	242	105	0	0	0	0	0	0	0	0	0	0	0	0	0	0	D_0__Bacteria; D_1__Firmicutes; D_2__Clostridia; D_3__Clostridiales; D_4__Peptostreptococcaceae; D_5__Peptoclostridium; D_6__uncultured bacterium
HW066378.1.1498	6	25	25	10	15	0	0	0	0	0	38	36	16	0	0	15	10	14	0	0	0	0	0	0	0	0	0	0	0	0	0	0	D_0__Bacteria; D_1__Firmicutes; D_2__Clostridia; D_3__Clostridiales; D_4__Lachnospiraceae; D_5__uncultured; D_6__uncultured bacterium
AB009235.1.1421	0	1	0	0	0	8	0	0	0	0	0	0	0	0	0	1	1	0	0	0	0	0	0	0	0	0	0	0	0	0	0	0	D_0__Bacteria; D_1__Bacteroidetes; D_2__Bacteroidia; D_3__Bacteroidales; D_4__Prevotellaceae; D_5__Prevotella 1; D_6__uncultured bacterium
GQ327700.1.1342	1	1	0	0	0	9	0	0	0	0	0	1	0	0	0	0	2	0	0	0	0	0	0	0	0	0	0	0	0	0	0	0	D_0__Bacteria; D_1__Bacteroidetes; D_2__Bacteroidia; D_3__Bacteroidales; D_4__Prevotellaceae; D_5__Prevotella 1; D_6__uncultured rumen bacterium
GX182404.8.1529	0	1	1	0	5	44	0	0	0	0	1	3	0	0	0	0	1	0	0	0	1	0	0	0	0	0	0	0	0	0	1	0	D_0__Bacteria; D_1__Proteobacteria; D_2__Gammaproteobacteria; D_3__Enterobacteriales; D_4__Enterobacteriaceae; D_5__Escherichia-Shigella
FJ951866.1.1493	3	1	1	1	2	1	0	0	0	0	1	6	5	0	0	5	1	0	0	0	1	0	0	0	0	0	0	0	0	0	0	0	D_0__Bacteria; D_1__Firmicutes; D_2__Clostridia; D_3__Clostridiales; D_4__Lachnospiraceae
EU452988.1.1392	1	7	4	0	15	0	0	0	0	0	8	19	0	0	0	7	0	5	0	0	0	0	0	0	0	0	0	0	0	0	0	0	D_0__Bacteria; D_1__Firmicutes; D_2__Clostridia; D_3__Clostridiales; D_4__Lachnospiraceae; D_5__Lachnospiraceae UCG-006; D_6__uncultured bacterium
FJ950550.1.1466	0	2	0	0	0	1	0	0	0	0	1	0	0	0	0	0	0	0	5	0	0	0	3	1	0	0	0	0	0	0	0	0	D_0__Bacteria; D_1__Proteobacteria; D_2__Gammaproteobacteria; D_3__Pseudomonadales; D_4__Pseudomonadaceae; D_5__Pseudomonas; Ambiguous_taxa
HM008743.1.1391	1	0	0	0	0	31	0	0	0	0	1	2	0	0	0	0	0	0	0	0	0	0	0	0	0	0	0	0	0	0	0	0	D_0__Bacteria; D_1__Firmicutes; D_2__Negativicutes; D_3__Selenomonadales; D_4__Acidaminococcaceae; D_5__Succiniclasticum; D_6__uncultured rumen bacterium
GU303974.1.1494	3	13	0	0	0	2	0	0	0	0	0	0	0	0	0	0	0	0	0	0	0	0	0	0	0	0	0	0	0	0	0	0	D_0__Bacteria; D_1__Bacteroidetes; D_2__Bacteroidia; D_3__Bacteroidales; D_4__Prevotellaceae; D_5__Prevotellaceae UCG-001; D_6__uncultured rumen bacterium
JQ885551.1.1460	0	0	0	0	0	0	0	0	0	28218	0	0	0	0	0	0	0	0	0	0	0	0	0	0	6715	0	0	0	0	0	0	0	D_0__Bacteria; D_1__Proteobacteria; D_2__Gammaproteobacteria; D_3__Orbales; D_4__Orbaceae; D_5__Orbus; Ambiguous_taxa
EU451863.1.1374	0	9	8	0	0	0	0	0	0	0	0	13	0	0	0	10	1	1	0	0	0	0	0	0	0	0	0	0	0	0	0	0	D_0__Bacteria; D_1__Firmicutes; D_2__Clostridia; D_3__Clostridiales; D_4__Ruminococcaceae; D_5__Anaerotruncus; D_6__uncultured bacterium
GU128175.1.1435	10	14	14	4	16	0	0	0	0	0	9	13	0	0	0	1	16	3	0	0	0	0	0	0	0	0	0	0	0	0	0	0	D_0__Bacteria; D_1__Firmicutes; D_2__Clostridia; D_3__Clostridiales; D_4__Ruminococcaceae; D_5__uncultured; D_6__uncultured bacterium
FJ900839.1.1396	0	0	0	0	0	0	0	0	0	0	0	0	0	0	0	0	0	0	0	0	0	0	15	15	0	0	0	0	0	0	0	0	D_0__Bacteria; D_1__Proteobacteria; D_2__Gammaproteobacteria; D_3__Pseudomonadales; D_4__Pseudomonadaceae; D_5__Pseudomonas; Ambiguous_taxa
JQ083854.1.1493	5	1	0	0	1	0	0	0	0	0	2	2	0	0	0	2	1	0	0	0	0	0	0	0	0	0	0	0	0	0	0	0	D_0__Bacteria; D_1__Firmicutes; D_2__Clostridia; D_3__Clostridiales; D_4__Lachnospiraceae; D_5__uncultured; D_6__uncultured bacterium
GQ472950.1.1239	2	0	0	0	0	0	0	0	0	0	0	0	0	0	0	0	0	0	0	0	0	3	5	5	0	0	0	0	0	0	0	0	D_0__Bacteria; D_1__Proteobacteria; D_2__Gammaproteobacteria; D_3__Pseudomonadales; D_4__Moraxellaceae; D_5__Acinetobacter; Ambiguous_taxa
HW066442.1.1496	3	4	6	1	0	0	0	0	0	0	12	11	0	0	0	3	16	1	0	0	0	0	0	0	0	0	0	0	0	0	0	0	D_0__Bacteria; D_1__Firmicutes; D_2__Clostridia; D_3__Clostridiales; D_4__Christensenellaceae
GACN01029607.149.2074	32	1	1	0	0	0	0	0	0	0	1	0	0	0	0	1	21	0	1	0	0	0	0	0	0	0	0	0	0	0	0	0	D_0__Bacteria; D_1__Cyanobacteria; D_2__Chloroplast
GQ448532.1.1380	0	0	6	0	0	0	0	0	0	0	0	2	0	0	0	4	0	0	0	0	0	0	0	0	0	0	0	0	0	0	0	0	D_0__Bacteria; D_1__Firmicutes; D_2__Clostridia; D_3__Clostridiales; D_4__Ruminococcaceae; D_5__uncultured; D_6__uncultured bacterium
GQ448348.1.1394	2	13	2	4	1	64	0	0	0	0	8	1	2	0	0	1	13	2	0	0	0	0	0	0	0	0	0	0	0	0	0	0	D_0__Bacteria; D_1__Bacteroidetes; D_2__Bacteroidia; D_3__Bacteroidales; D_4__Bacteroidaceae; D_5__Bacteroides; Ambiguous_taxa
GQ006332.1.1341	8	23	3	29	43	1	0	0	0	15	41	51	16	0	0	5	147	18	0	0	0	0	0	0	1	0	0	3	1	0	1	0	D_0__Bacteria; D_1__Actinobacteria; D_2__Actinobacteria; D_3__Corynebacteriales; D_4__Corynebacteriaceae; D_5__Corynebacterium 1; D_6__uncultured bacterium
AB555359.1.1491	0	1	0	0	4	14	0	0	0	0	0	0	0	0	0	0	3	1	0	0	0	0	0	0	0	0	0	0	0	0	0	0	D_0__Bacteria; D_1__Bacteroidetes; D_2__Bacteroidia; D_3__Bacteroidales; D_4__Prevotellaceae; D_5__Prevotella 1; D_6__uncultured rumen bacterium
HK557089.3.1395	5	6	0	0	8	204	0	1	0	1	5	3	0	0	0	5	10	3	0	0	0	0	0	0	0	0	0	0	0	0	0	0	D_0__Bacteria; D_1__Firmicutes; D_2__Bacilli; D_3__Lactobacillales; D_4__Streptococcaceae; D_5__Streptococcus; D_6__uncultured bacterium
JX514697.1.1382	0	0	0	0	0	4	0	0	0	0	0	0	0	0	21	0	153	0	0	0	0	0	0	0	0	0	0	27	0	0	153	0	D_0__Bacteria; D_1__Bacteroidetes; D_2__Flavobacteriia; D_3__Flavobacteriales; D_4__Blattabacteriaceae; D_5__Candidatus Sulcia; Ambiguous_taxa
KT215540.1.1447	0	1	0	0	0	2	0	0	0	0	0	0	0	0	0	0	0	0	13	0	0	0	0	0	0	225	101	0	0	0	0	0	D_0__Bacteria; D_1__Proteobacteria; D_2__Gammaproteobacteria; D_3__Enterobacteriales; D_4__Enterobacteriaceae; D_5__Buttiauxella
HG798475.1.1473	0	3	0	4	0	0	0	0	0	0	3	2	0	0	0	1	0	4	1	0	0	0	0	0	0	0	2	0	0	0	0	0	D_0__Bacteria; D_1__Firmicutes; D_2__Bacilli; D_3__Lactobacillales; D_4__Streptococcaceae; D_5__Lactococcus; D_6__uncultured bacterium
GQ062021.1.1341	0	3	0	0	0	0	0	0	0	0	3	11	1	0	0	0	5	1	0	0	0	0	0	0	0	0	0	0	0	0	0	0	D_0__Bacteria; D_1__Actinobacteria; D_2__Actinobacteria; D_3__Corynebacteriales; D_4__Corynebacteriaceae; D_5__Corynebacterium 1; D_6__uncultured bacterium
AB185701.1.1523	16	91	105	81	43	1	0	0	0	0	57	191	5	0	0	61	23	44	0	0	0	0	0	0	0	0	0	0	0	0	0	0	D_0__Bacteria; D_1__Firmicutes; D_2__Clostridia; D_3__Clostridiales; D_4__Ruminococcaceae; D_5__Ruminococcaceae UCG-014; D_6__uncultured bacterium
GU940803.1.1399	0	3	4	2	0	0	0	0	0	0	0	1	0	0	0	1	0	0	0	0	0	0	0	0	0	0	0	1	0	0	0	0	D_0__Bacteria; D_1__Bacteroidetes; D_2__Sphingobacteriia; D_3__Sphingobacteriales; D_4__env.OPS 17; Ambiguous_taxa; Ambiguous_taxa
JXPO01034726.1.1477	0	0	0	0	0	0	0	0	0	4	0	0	0	0	0	0	0	0	63	328	0	0	0	0	9	0	539	0	0	0	0	0	D_0__Bacteria; D_1__Firmicutes; D_2__Clostridia; D_3__Clostridiales; D_4__Ruminococcaceae; D_5__uncultured; D_6__uncultured Firmicutes bacterium
FN667084.1.1493	89	796	363	340	239	33	0	0	0	0	328	574	47	0	0	321	193	218	0	0	0	0	0	0	0	0	0	0	0	0	0	0	D_0__Bacteria; D_1__Firmicutes; D_2__Bacilli; D_3__Lactobacillales; D_4__Lactobacillaceae; D_5__Lactobacillus; D_6__uncultured bacterium
HQ775630.1.1451	0	1	2	1	6	0	0	0	0	0	1	2	0	0	0	5	0	0	0	0	0	0	0	0	0	0	0	0	0	0	0	0	D_0__Bacteria; D_1__Firmicutes; D_2__Clostridia; D_3__Clostridiales; D_4__Lachnospiraceae; D_5__uncultured; D_6__uncultured bacterium
HM807691.1.1360	0	5	2	7	1	0	0	0	0	0	1	0	0	0	0	2	3	6	0	0	0	0	0	0	0	0	0	0	0	0	0	0	D_0__Bacteria; D_1__Bacteroidetes; D_2__Bacteroidia; D_3__Bacteroidales; D_4__Bacteroidales S24-7 group; D_5__uncultured bacterium; D_6__uncultured bacterium
GQ267939.1.1489	0	11	0	0	0	0	0	0	0	0	6	7	0	0	0	2	0	1	6	0	0	0	0	0	0	0	11	0	0	0	0	0	D_0__Bacteria; D_1__Firmicutes; D_2__Bacilli; D_3__Lactobacillales; D_4__Streptococcaceae; D_5__Lactococcus
GQ915087.1.1394	0	0	0	0	0	0	0	0	0	0	0	0	0	0	0	0	1	0	8	1	6	0	0	0	0	0	1	0	0	0	0	0	D_0__Bacteria; D_1__Bacteroidetes; D_2__Flavobacteriia; D_3__Flavobacteriales; D_4__Flavobacteriaceae; D_5__Chryseobacterium; Ambiguous_taxa
EF406369.1.1501	0	8	0	3	1	0	0	0	0	0	3	1	0	0	0	1	0	4	0	0	0	0	0	0	0	0	0	0	0	0	0	0	D_0__Bacteria; D_1__Bacteroidetes; D_2__Bacteroidia; D_3__Bacteroidales; D_4__Bacteroidales S24-7 group; D_5__uncultured bacterium; D_6__uncultured bacterium
JX889367.1.1495	0	4	2	0	9	30	0	0	0	0	3	0	0	0	0	0	6	3	0	0	0	0	0	0	0	0	0	0	0	0	0	0	D_0__Bacteria; D_1__Bacteroidetes; D_2__Bacteroidia; D_3__Bacteroidales; D_4__Prevotellaceae; D_5__Prevotella 1
AB555183.1.1491	0	4	0	2	0	17	0	0	0	0	5	0	0	0	0	0	3	0	0	0	0	0	0	0	0	0	0	0	0	0	0	0	D_0__Bacteria; D_1__Bacteroidetes; D_2__Bacteroidia; D_3__Bacteroidales; D_4__Prevotellaceae; D_5__Prevotella 1; D_6__uncultured rumen bacterium
HQ681861.1.1452	23	344	246	193	137	0	0	0	0	0	185	371	51	0	0	205	60	727	0	0	0	0	0	0	0	0	0	0	0	0	0	0	D_0__Bacteria; D_1__Bacteroidetes; D_2__Bacteroidia; D_3__Bacteroidales; D_4__Bacteroidales S24-7 group; D_5__uncultured bacterium; D_6__uncultured bacterium
GU302928.1.1520	3	1	0	0	0	26	0	0	0	0	0	0	0	0	0	0	0	0	0	0	0	0	0	0	0	0	0	0	0	0	0	0	D_0__Bacteria; D_1__Firmicutes; D_2__Negativicutes; D_3__Selenomonadales; D_4__Acidaminococcaceae; D_5__Succiniclasticum; D_6__uncultured bacterium
AB614880.1.1506	0	0	0	0	2	13	0	0	0	0	0	0	0	0	0	0	0	1	0	0	0	0	0	0	0	0	0	0	0	0	0	0	D_0__Bacteria; D_1__Spirochaetae; D_2__Spirochaetes; D_3__Spirochaetales; D_4__Spirochaetaceae; D_5__Treponema 2
GQ491478.1.1372	6	1	0	1	3	0	0	0	0	0	1	0	0	0	0	0	3	2	0	0	0	0	0	0	0	0	0	0	0	0	0	0	D_0__Bacteria; D_1__Bacteroidetes; D_2__Bacteroidia; D_3__Bacteroidales; D_4__Bacteroidaceae; D_5__Bacteroides; Ambiguous_taxa
GQ014605.1.1316	0	0	8	0	3	0	0	0	0	0	5	0	0	0	0	4	0	0	0	0	0	0	0	0	0	0	0	0	0	0	0	0	D_0__Bacteria; D_1__Firmicutes; D_2__Negativicutes; D_3__Selenomonadales; D_4__Veillonellaceae; D_5__Dialister; D_6__uncultured bacterium
CP007799.4645197.4646665	6	12	0	6	9	208	0	0	0	0	5	5	7	0	0	4	12	2	0	0	0	0	0	0	0	0	0	0	0	0	0	0	D_0__Bacteria; D_1__Proteobacteria; D_2__Gammaproteobacteria; D_3__Enterobacteriales; D_4__Enterobacteriaceae; D_5__Escherichia-Shigella; D_6__uncultured bacterium
AAAA02020713.1.1297	0	1	1	0	0	13	0	0	0	0	0	1	1	0	0	0	1	1	0	0	0	0	0	0	0	0	0	0	0	0	0	0	D_0__Bacteria; D_1__Proteobacteria; D_2__Gammaproteobacteria; D_3__Enterobacteriales; D_4__Enterobacteriaceae; D_5__Escherichia-Shigella
EU506438.1.1409	0	2	1	0	1	0	0	0	0	0	0	1	0	0	0	0	0	8	0	0	0	0	0	0	0	0	0	0	0	0	0	0	D_0__Bacteria; D_1__Bacteroidetes; D_2__Bacteroidia; D_3__Bacteroidales; D_4__Bacteroidales S24-7 group; D_5__uncultured bacterium; D_6__uncultured bacterium
DQ803781.1.1371	0	9	5	0	1	0	0	0	0	0	4	5	0	0	0	1	7	0	0	0	0	0	0	0	0	0	0	0	0	0	0	0	D_0__Bacteria; D_1__Verrucomicrobia; D_2__Verrucomicrobiae; D_3__Verrucomicrobiales; D_4__Verrucomicrobiaceae; D_5__Akkermansia; D_6__uncultured bacterium
AB193953.1.1506	0	0	0	0	0	0	2	0	0	0	0	0	0	0	0	0	0	0	0	0	0	0	209	146	0	0	0	0	0	0	0	0	D_0__Bacteria; D_1__Proteobacteria; D_2__Gammaproteobacteria; D_3__Pseudomonadales; D_4__Pseudomonadaceae; D_5__Pseudomonas; Ambiguous_taxa
GU302978.1.1494	0	0	0	0	2	7	0	0	0	0	0	0	0	0	0	2	0	0	0	0	0	0	0	0	0	0	0	0	0	0	0	0	D_0__Bacteria; D_1__Bacteroidetes; D_2__Bacteroidia; D_3__Bacteroidales; D_4__Prevotellaceae; D_5__Prevotella 7; D_6__uncultured bacterium
KU711909.1.1450	0	0	0	0	0	0	0	0	0	0	0	0	0	0	0	0	0	0	1	0	0	0	0	0	0	6	7	0	0	0	0	0	D_0__Bacteria; D_1__Proteobacteria; D_2__Gammaproteobacteria; D_3__Enterobacteriales; D_4__Enterobacteriaceae; D_5__Buttiauxella
DQ797874.1.1300	1	2	0	2	0	0	0	0	0	0	2	4	1	0	0	6	0	2	0	0	0	0	0	0	0	0	0	0	0	0	0	0	D_0__Bacteria; D_1__Firmicutes; D_2__Clostridia; D_3__Clostridiales; D_4__Ruminococcaceae; D_5__uncultured; D_6__uncultured bacterium
GQ493993.1.1387	0	0	0	1	0	9	0	0	0	0	0	3	0	0	0	0	0	0	0	0	0	0	0	0	0	0	0	0	0	0	0	0	D_0__Bacteria; D_1__Proteobacteria; D_2__Gammaproteobacteria; D_3__Enterobacteriales; D_4__Enterobacteriaceae; D_5__Escherichia-Shigella; D_6__uncultured bacterium
GQ030957.1.1341	0	5	0	3	5	0	0	0	0	0	0	5	2	0	0	1	0	1	0	0	0	0	0	0	0	0	0	0	0	0	0	0	D_0__Bacteria; D_1__Actinobacteria; D_2__Actinobacteria; D_3__Micrococcales; D_4__Dermabacteraceae; D_5__Brachybacterium; Ambiguous_taxa
GQ897144.1.1479	1	2	0	0	6	0	0	0	0	0	0	0	0	0	0	0	1	0	0	0	0	0	0	0	0	0	0	0	0	0	0	0	D_0__Bacteria; D_1__Firmicutes; D_2__Clostridia; D_3__Clostridiales; D_4__Ruminococcaceae; D_5__Faecalibacterium; D_6__uncultured bacterium
JN173078.1.1468	0	0	0	0	0	2	25	0	0	0	0	0	0	0	0	0	0	0	0	0	1	4	6	3	0	1	0	0	0	0	0	0	D_0__Bacteria; D_1__Proteobacteria; D_2__Gammaproteobacteria; D_3__Enterobacteriales; D_4__Enterobacteriaceae; D_5__Serratia
GU302668.1.1493	0	10	0	0	0	8	0	0	0	0	0	0	0	0	0	1	0	0	0	0	0	0	0	0	0	0	0	0	0	0	0	0	D_0__Bacteria; D_1__Bacteroidetes; D_2__Bacteroidia; D_3__Bacteroidales; D_4__Prevotellaceae; D_5__Prevotellaceae UCG-001; D_6__uncultured rumen bacterium
HM808814.1.1347	0	4	4	2	0	0	0	0	0	0	2	2	0	0	0	0	0	5	0	0	0	0	0	0	0	0	0	0	0	0	0	0	D_0__Bacteria; D_1__Firmicutes; D_2__Clostridia; D_3__Clostridiales; D_4__Lachnospiraceae; D_5__uncultured
JF737868.1.1454	0	1	0	2	5	0	0	1	0	0	0	0	1	0	1	0	0	0	1	0	0	0	0	0	0	0	0	0	0	0	3	0	D_0__Bacteria; D_1__Proteobacteria; D_2__Alphaproteobacteria; D_3__Rhizobiales; D_4__Phyllobacteriaceae; D_5__Mesorhizobium
EU452504.1.1390	6	19	10	13	0	0	0	0	0	0	6	17	0	0	0	3	6	5	0	0	0	0	0	0	0	0	0	0	0	0	0	0	D_0__Bacteria; D_1__Firmicutes; D_2__Clostridia; D_3__Clostridiales; D_4__Lachnospiraceae; D_5__uncultured; D_6__uncultured bacterium
EU509477.1.1420	0	0	1	0	0	0	0	0	0	0	1	5	0	0	0	0	0	1	0	0	0	0	0	0	0	0	2	0	0	0	0	0	D_0__Bacteria; D_1__Firmicutes; D_2__Bacilli; D_3__Lactobacillales; D_4__Streptococcaceae; D_5__Lactococcus
JQ084135.1.1486	3	7	13	14	10	0	0	0	0	0	17	34	0	0	0	7	1	3	0	0	0	0	0	0	0	0	0	0	0	0	0	0	D_0__Bacteria; D_1__Firmicutes; D_2__Clostridia; D_3__Clostridiales; D_4__Lachnospiraceae; D_5__uncultured; D_6__uncultured bacterium
ACSF01000002.220426.221902	0	0	0	4	2	0	0	0	0	1	0	1	2	0	0	0	0	0	0	0	0	0	0	0	0	0	0	0	0	0	3	0	D_0__Bacteria; D_1__Proteobacteria; D_2__Epsilonproteobacteria; D_3__Campylobacterales; D_4__Helicobacteraceae; D_5__Helicobacter; D_6__uncultured Helicobacter sp.
EU622658.1.1512	0	4	1	0	0	0	0	0	0	0	1	2	0	0	0	0	5	3	0	0	0	0	0	0	0	0	0	0	0	0	0	0	D_0__Bacteria; D_1__Firmicutes; D_2__Clostridia; D_3__Clostridiales; D_4__Ruminococcaceae; D_5__Ruminiclostridium 5; D_6__uncultured bacterium
HQ681734.1.1457	0	15	8	6	10	0	0	0	0	0	15	26	0	0	0	8	19	6	0	0	0	0	0	0	0	0	0	0	0	0	0	0	D_0__Bacteria; D_1__Firmicutes; D_2__Clostridia; D_3__Clostridiales; D_4__Ruminococcaceae; D_5__Anaerotruncus; D_6__uncultured bacterium
EU507231.1.1363	0	1	6	0	0	0	0	0	0	0	0	1	15	0	0	0	0	3	0	0	0	0	0	0	0	0	0	0	0	0	0	0	D_0__Bacteria; D_1__Firmicutes; D_2__Clostridia; D_3__Clostridiales; D_4__Peptostreptococcaceae; D_5__Peptoclostridium; D_6__uncultured bacterium
GQ493546.1.1366	0	0	3	8	0	0	0	0	0	0	0	0	0	0	0	0	5	0	0	0	0	0	0	0	0	0	0	0	0	0	0	0	D_0__Bacteria; D_1__Bacteroidetes; D_2__Bacteroidia; D_3__Bacteroidales; D_4__Bacteroidaceae; D_5__Bacteroides; D_6__uncultured bacterium
HK556025.8.1489	3	1	0	2	5	169	0	0	0	0	6	0	0	0	0	1	2	0	0	0	1	0	0	0	0	0	0	0	0	0	0	0	D_0__Bacteria; D_1__Deinococcus-Thermus; D_2__Deinococci; D_3__Deinococcales; D_4__Deinococcaceae; D_5__Deinococcus; Ambiguous_taxa
HQ399916.1.1536	0	3	1	0	0	47	0	0	0	0	4	0	0	0	0	2	4	0	0	0	0	0	0	0	0	0	0	0	0	0	0	0	D_0__Bacteria; D_1__Firmicutes; D_2__Negativicutes; D_3__Selenomonadales; D_4__Veillonellaceae
KF073615.1.1371	0	0	0	0	0	1	0	0	0	0	1	0	0	0	0	0	0	0	11	8	0	0	1	0	0	0	2	0	0	0	0	0	D_0__Bacteria; D_1__Firmicutes; D_2__Bacilli; D_3__Lactobacillales; D_4__Enterococcaceae
HM467985.1.1462	0	0	0	0	0	0	0	0	0	0	0	0	0	0	0	0	0	0	5	5	0	0	0	0	0	0	12	0	0	0	0	0	D_0__Bacteria; D_1__Proteobacteria; D_2__Betaproteobacteria; D_3__Neisseriales; D_4__Neisseriaceae
HM807758.1.1355	1	5	7	4	1	0	0	0	0	0	1	1	0	0	0	1	3	5	0	0	0	0	0	0	0	0	0	0	0	0	0	0	D_0__Bacteria; D_1__Firmicutes; D_2__Clostridia; D_3__Clostridiales; D_4__Lachnospiraceae; D_5__Roseburia
AM232807.1.1370	0	0	0	0	0	0	0	0	0	0	0	0	0	0	0	0	0	0	43	22	0	0	0	0	0	0	40	0	0	0	0	0	D_0__Bacteria; D_1__Bacteroidetes; D_2__Flavobacteriia; D_3__Flavobacteriales; D_4__Flavobacteriaceae
JN012673.1.1444	0	12	6	6	0	0	0	0	0	0	13	0	0	0	0	5	10	10	0	0	0	0	0	0	0	0	0	0	0	0	0	0	D_0__Bacteria; D_1__Firmicutes; D_2__Clostridia; D_3__Clostridiales; D_4__Ruminococcaceae; D_5__Ruminococcus 1; D_6__uncultured bacterium
HE681228.1.1515	50	47	42	55	123	13	0	0	0	0	51	71	84	0	0	31	105	14	0	0	0	0	0	0	0	0	0	0	0	0	0	0	D_0__Bacteria; D_1__Actinobacteria; D_2__Actinobacteria; D_3__Micrococcales; D_4__Brevibacteriaceae; D_5__Brevibacterium; Ambiguous_taxa
AB702765.1.1492	5	5	0	7	0	0	0	0	0	0	6	0	9	1	2	0	8	0	0	0	0	0	0	0	0	0	0	0	0	0	0	1	D_0__Bacteria; D_1__Bacteroidetes; D_2__Bacteroidia; D_3__Bacteroidales; D_4__Prevotellaceae
HM807683.1.1355	2	1	5	4	5	0	0	0	0	0	0	3	3	0	0	1	0	5	0	0	0	0	0	0	0	0	0	0	0	0	0	0	D_0__Bacteria; D_1__Firmicutes; D_2__Clostridia; D_3__Clostridiales; D_4__Lachnospiraceae; D_5__uncultured; D_6__uncultured bacterium
HQ331532.1.1353	0	0	0	0	0	0	16	0	0	0	0	0	0	0	0	0	0	0	0	0	0	0	0	0	0	0	0	0	0	0	0	0	D_0__Bacteria; D_1__Firmicutes; D_2__Bacilli; D_3__Bacillales; D_4__Bacillaceae; D_5__Bacillus
FJ901035.1.1308	0	0	0	0	0	0	1	0	0	0	0	0	0	0	0	0	0	0	0	0	0	7	0	0	0	0	0	0	76	0	0	0	D_0__Bacteria; D_1__Proteobacteria; D_2__Betaproteobacteria; D_3__Rhodocyclales; D_4__Rhodocyclaceae
AY992364.1.1269	0	1	2	1	0	0	0	0	0	0	0	0	2	0	0	0	3	2	0	0	0	0	0	0	0	0	0	0	0	0	0	0	D_0__Bacteria; D_1__Bacteroidetes; D_2__Bacteroidia; D_3__Bacteroidales; D_4__Bacteroidales S24-7 group; D_5__uncultured bacterium; D_6__uncultured bacterium
FJ984609.1.1451	0	1	0	0	0	0	0	0	0	0	0	0	0	0	0	0	0	0	68	0	0	109	961	659	0	0	2	0	0	0	0	0	D_0__Bacteria; D_1__Proteobacteria; D_2__Gammaproteobacteria; D_3__Enterobacteriales; D_4__Enterobacteriaceae; D_5__Providencia; Ambiguous_taxa
EU503555.1.1391	2	2	0	0	0	0	0	0	0	0	4	3	0	0	0	3	0	0	0	0	0	0	0	0	0	0	0	0	0	0	0	0	D_0__Bacteria; D_1__Firmicutes; D_2__Erysipelotrichia; D_3__Erysipelotrichales; D_4__Erysipelotrichaceae; D_5__uncultured; D_6__uncultured bacterium
HM832606.1.1364	1	1	6	5	14	0	0	0	11	0	2	4	4	0	2	6	6	1	0	0	0	0	1	0	0	0	0	1	1	0	4	0	D_0__Bacteria; D_1__Bacteroidetes; D_2__Bacteroidia; D_3__Bacteroidales; D_4__Bacteroidales S24-7 group; D_5__uncultured bacterium; D_6__uncultured bacterium
KC812828.1.1445	142	1093	428	608	329	1	0	0	0	0	498	1263	47	0	0	452	462	340	0	0	0	0	0	0	0	0	0	0	0	0	0	1	D_0__Bacteria; D_1__Firmicutes; D_2__Erysipelotrichia; D_3__Erysipelotrichales; D_4__Erysipelotrichaceae; D_5__Faecalibaculum; D_6__uncultured bacterium
HM318720.1.1303	0	0	0	0	0	0	0	0	0	0	5	3	0	0	0	0	1	0	0	0	0	0	0	0	0	0	0	0	0	0	2	0	D_0__Bacteria; D_1__Proteobacteria; D_2__Alphaproteobacteria; D_3__Caulobacterales; D_4__Caulobacteraceae; D_5__uncultured; Ambiguous_taxa
FJ950694.1.1472	94	111	127	132	167	1522	0	3	14	5	85	127	77	0	3	67	111	52	6	0	6	0	0	0	0	2	0	4	0	0	11	1	D_0__Bacteria; D_1__Proteobacteria; D_2__Gammaproteobacteria; D_3__Enterobacteriales; D_4__Enterobacteriaceae; D_5__Escherichia-Shigella; D_6__Escherichia coli
JF494826.1.1371	0	0	0	0	0	1	14	0	0	0	0	0	0	0	0	0	0	0	0	0	3	4	11	4	0	0	0	0	0	0	0	0	D_0__Bacteria; D_1__Proteobacteria; D_2__Gammaproteobacteria; D_3__Enterobacteriales; D_4__Enterobacteriaceae; D_5__Serratia
AB702849.1.1491	1	7	32	0	0	0	0	0	0	0	8	44	0	0	0	0	20	7	0	0	0	0	0	0	0	0	0	0	0	0	0	0	D_0__Bacteria; D_1__Firmicutes; D_2__Clostridia; D_3__Clostridiales; D_4__Ruminococcaceae; D_5__Anaerotruncus; D_6__uncultured bacterium
AY945890.1.1459	0	0	1	4	0	1	0	0	0	0	0	0	0	0	0	0	0	0	0	0	0	0	0	0	0	0	0	0	0	0	6	1	D_0__Bacteria; D_1__Cyanobacteria; D_2__Melainabacteria; D_3__Obscuribacterales; D_4__uncultured bacterium; D_5__uncultured bacterium; D_6__uncultured bacterium
KF099423.1.1340	0	2	0	0	3	0	0	0	0	0	0	2	0	0	0	2	0	1	0	0	0	0	0	0	0	0	0	0	0	0	1	0	D_0__Bacteria; D_1__Actinobacteria; D_2__Actinobacteria; D_3__Corynebacteriales; D_4__Corynebacteriaceae; D_5__Corynebacterium 1; Ambiguous_taxa
GQ083830.1.1341	0	4	0	1	1	0	0	0	0	0	1	3	1	0	0	0	3	2	0	0	1	0	0	0	0	0	0	0	0	0	0	0	D_0__Bacteria; D_1__Actinobacteria; D_2__Actinobacteria; D_3__Corynebacteriales; D_4__Corynebacteriaceae; D_5__Lawsonella
KJ434027.172458.175055	0	18	0	0	0	0	0	0	0	0	56	0	0	0	0	0	0	0	0	0	5	0	0	0	0	0	0	0	0	0	0	0	D_0__Bacteria; D_1__Proteobacteria; D_2__Alphaproteobacteria; D_3__Rickettsiales; D_4__Mitochondria
ANCA01000001.61.1645	0	0	0	0	0	0	3	0	0	0	0	0	0	0	0	0	0	0	0	0	0	3	2	6	0	0	0	0	0	0	0	0	D_0__Bacteria; D_1__Firmicutes; D_2__Bacilli; D_3__Lactobacillales; D_4__Leuconostocaceae; D_5__Weissella; D_6__Weissella viridescens
AB616179.1.1507	0	1	0	0	0	19	0	0	0	0	0	0	0	0	0	1	4	0	0	0	0	0	0	0	0	0	0	0	0	0	0	0	D_0__Bacteria; D_1__Firmicutes; D_2__Negativicutes; D_3__Selenomonadales; D_4__Acidaminococcaceae; D_5__Succiniclasticum
EU381952.1.1507	0	3	0	0	2	10	0	0	0	0	0	0	0	0	0	3	0	0	0	0	0	0	0	0	0	0	0	0	0	0	0	0	D_0__Bacteria; D_1__Spirochaetae; D_2__Spirochaetes; D_3__Spirochaetales; D_4__Spirochaetaceae; D_5__Treponema 2
HM808364.1.1351	19	73	55	82	19	0	0	0	0	0	54	87	9	0	0	47	40	80	0	0	0	0	0	0	0	0	0	0	0	0	0	0	D_0__Bacteria; D_1__Firmicutes; D_2__Clostridia; D_3__Clostridiales; D_4__Ruminococcaceae; D_5__Ruminiclostridium; D_6__uncultured bacterium
HQ757163.1.1440	7	122	92	58	36	0	0	0	0	3	56	152	16	0	0	64	16	96	0	0	0	0	0	0	0	0	0	0	0	0	0	0	D_0__Bacteria; D_1__Bacteroidetes; D_2__Bacteroidia; D_3__Bacteroidales; D_4__Bacteroidaceae; D_5__Bacteroides; D_6__uncultured bacterium
JGYU01000002.2057.3587	14	88	47	38	8	0	0	0	0	0	34	64	2	0	0	23	7	104	0	0	0	0	0	0	0	0	0	0	0	0	0	0	D_0__Bacteria; D_1__Actinobacteria; D_2__Actinobacteria; D_3__Bifidobacteriales; D_4__Bifidobacteriaceae; D_5__Bifidobacterium; Ambiguous_taxa
FJ753820.1.1455	0	0	0	0	0	0	0	0	0	1	0	0	0	0	1	0	0	0	3	6	0	0	1	0	1	1	1	0	0	0	0	0	D_0__Bacteria; D_1__Firmicutes; D_2__Bacilli; D_3__Lactobacillales; D_4__Enterococcaceae; D_5__Enterococcus
DQ456230.1.1471	0	1	0	4	0	0	0	0	0	0	4	7	0	0	0	0	4	1	0	0	0	0	0	0	0	0	0	0	0	0	0	0	D_0__Bacteria; D_1__Firmicutes; D_2__Clostridia; D_3__Clostridiales; D_4__Ruminococcaceae; D_5__Ruminococcaceae UCG-014; D_6__uncultured bacterium
AB009242.1.1451	0	10	1	2	1	58	0	0	0	0	2	2	0	0	0	0	3	0	0	0	0	0	0	0	0	0	0	0	0	0	0	0	D_0__Bacteria; D_1__Spirochaetae; D_2__Spirochaetes; D_3__Spirochaetales; D_4__Spirochaetaceae; D_5__Treponema 2
EU504442.1.1411	4	13	0	0	0	0	0	0	0	0	5	22	0	0	0	15	0	12	0	0	0	0	0	0	0	0	0	0	0	0	0	0	D_0__Bacteria; D_1__Bacteroidetes; D_2__Bacteroidia; D_3__Bacteroidales; D_4__Bacteroidales S24-7 group; D_5__uncultured bacterium; D_6__uncultured bacterium
KF494709.1.1478	1	2	0	0	0	6	0	0	0	0	1	0	0	0	0	0	0	1	0	0	1	0	0	0	0	0	0	0	0	0	0	0	D_0__Bacteria; D_1__Proteobacteria; D_2__Gammaproteobacteria; D_3__Pseudomonadales; D_4__Pseudomonadaceae; D_5__Pseudomonas; D_6__Pseudomonas koreensis
HW066432.1.1485	0	3	4	0	0	0	0	0	0	0	6	16	0	0	0	1	3	2	0	0	0	0	0	0	0	0	0	0	0	0	0	0	D_0__Bacteria; D_1__Firmicutes; D_2__Clostridia; D_3__Clostridiales; D_4__Ruminococcaceae; D_5__Ruminococcaceae UCG-014; Ambiguous_taxa
HM809472.1.1350	2	13	21	8	11	0	0	0	0	0	18	36	3	0	0	14	14	19	0	0	0	0	0	0	0	0	0	0	0	0	0	0	D_0__Bacteria; D_1__Firmicutes; D_2__Clostridia; D_3__Clostridiales; D_4__Ruminococcaceae; D_5__Oscillibacter
HM814245.1.1366	25	283	96	112	109	0	0	0	1	0	122	241	8	0	0	77	18	125	0	0	0	0	0	0	0	0	0	0	0	0	2	0	D_0__Bacteria; D_1__Bacteroidetes; D_2__Bacteroidia; D_3__Bacteroidales; D_4__Bacteroidales S24-7 group; D_5__uncultured bacterium; D_6__uncultured bacterium
KF842175.1.1377	0	2	1	0	1	8	0	0	0	0	0	0	1	0	0	1	2	0	0	0	0	0	0	0	0	0	0	0	0	0	0	0	D_0__Bacteria; D_1__Proteobacteria; D_2__Gammaproteobacteria; D_3__Enterobacteriales; D_4__Enterobacteriaceae; D_5__Escherichia-Shigella; D_6__uncultured bacterium
EU762506.1.1327	0	0	0	0	0	0	0	0	0	0	0	2	4	0	0	0	4	0	0	0	0	0	0	0	0	0	0	0	0	0	0	0	D_0__Bacteria; D_1__Bacteroidetes; D_2__Bacteroidia; D_3__Bacteroidales; D_4__Bacteroidaceae; D_5__Bacteroides; Ambiguous_taxa
HW066350.1.1499	7	19	36	24	5	0	0	1	6	1	26	23	0	1	7	32	5	6	0	0	0	0	1	0	2	0	0	5	1	0	0	1	D_0__Bacteria; D_1__Bacteroidetes; D_2__Bacteroidia; D_3__Bacteroidales; D_4__Bacteroidales S24-7 group; D_5__uncultured bacterium; D_6__uncultured bacterium
EU560815.1.1491	0	0	0	0	0	1	0	0	0	0	0	0	0	0	0	0	0	0	0	0	0	3	7	7	0	0	0	0	0	0	0	0	D_0__Bacteria; D_1__Proteobacteria; D_2__Gammaproteobacteria; D_3__Pseudomonadales; D_4__Moraxellaceae; D_5__Acinetobacter; Ambiguous_taxa
HQ687088.1.1488	0	10	0	0	0	0	0	0	0	0	53	0	0	0	0	0	0	0	0	0	1	0	0	0	0	0	0	0	0	0	0	0	D_0__Bacteria; D_1__Acidobacteria; D_2__Acidobacteria; D_3__Acidobacteriales; D_4__Acidobacteriaceae (Subgroup 1); D_5__Granulicella; Ambiguous_taxa
JN013156.1.1445	0	4	3	5	0	0	0	0	0	0	0	6	0	0	0	6	4	1	0	0	0	0	0	0	0	0	0	0	0	0	0	0	D_0__Bacteria; D_1__Bacteroidetes; D_2__Bacteroidia; D_3__Bacteroidales; D_4__Bacteroidales S24-7 group; D_5__uncultured bacterium; D_6__uncultured bacterium
HQ143300.1.1507	0	0	0	0	0	0	7	0	0	0	0	0	0	0	0	0	0	0	0	0	0	0	3	1	0	0	1	0	0	0	0	0	D_0__Bacteria; D_1__Proteobacteria; D_2__Gammaproteobacteria
FM206315.1.1279	0	0	0	0	0	0	0	0	0	0	24	1	0	0	0	0	0	0	0	0	1	0	0	0	0	0	0	0	0	0	1	0	D_0__Bacteria; D_1__Proteobacteria; D_2__Betaproteobacteria; D_3__Burkholderiales; D_4__Burkholderiaceae; D_5__Burkholderia-Paraburkholderia
KF843170.1.1368	1	2	1	0	0	13	0	0	0	0	1	0	0	0	0	1	1	0	0	0	0	0	0	0	0	0	0	0	0	0	0	0	D_0__Bacteria; D_1__Proteobacteria; D_2__Gammaproteobacteria; D_3__Enterobacteriales; D_4__Enterobacteriaceae; D_5__Escherichia-Shigella; D_6__uncultured bacterium
AB622820.1.1517	2	15	6	7	4	0	0	0	0	0	6	15	1	0	0	8	1	10	0	0	0	0	0	0	0	0	0	0	0	0	0	0	D_0__Bacteria; D_1__Firmicutes; D_2__Clostridia; D_3__Clostridiales; D_4__Lachnospiraceae; D_5__uncultured; D_6__uncultured bacterium
HM830339.1.1368	0	1	2	3	2	0	0	0	0	0	0	0	0	0	0	0	0	5	0	0	0	0	0	0	0	0	0	0	0	0	0	0	D_0__Bacteria; D_1__Firmicutes; D_2__Clostridia; D_3__Clostridiales; D_4__Lachnospiraceae; D_5__Lachnospiraceae NK4A136 group; D_6__uncultured bacterium
EU457213.1.1426	0	2	4	0	1	1	0	0	0	0	1	6	1	0	0	3	0	0	0	0	0	0	0	0	0	0	0	0	0	0	0	0	D_0__Bacteria; D_1__Firmicutes; D_2__Bacilli; D_3__Lactobacillales; D_4__Lactobacillaceae; D_5__Lactobacillus; D_6__uncultured bacterium
GU455318.1.1451	2	0	1	2	6	0	0	1	1	1	0	3	1	0	1	0	0	0	1	0	0	0	0	0	0	0	0	2	3	0	3	0	D_0__Bacteria; D_1__Proteobacteria; D_2__Alphaproteobacteria; D_3__Rhizobiales; D_4__Bradyrhizobiaceae; D_5__Bradyrhizobium
GQ448253.1.1400	4	4	6	3	1	9	0	0	0	0	2	2	1	0	0	2	0	1	0	0	0	0	0	0	0	0	0	0	0	0	0	0	D_0__Bacteria; D_1__Firmicutes; D_2__Bacilli; D_3__Lactobacillales; D_4__Lactobacillaceae; D_5__Lactobacillus; D_6__uncultured bacterium
JN013127.1.1462	0	28	28	11	12	0	0	0	0	0	13	33	20	0	0	11	1	12	0	0	0	0	1	0	1	0	0	0	0	0	0	0	D_0__Bacteria; D_1__Bacteroidetes; D_2__Bacteroidia; D_3__Bacteroidales; D_4__Bacteroidales S24-7 group; D_5__uncultured bacterium; D_6__uncultured bacterium
JFGI01000367.1571.3062	0	0	0	0	8	77	0	0	0	0	4	0	6	0	0	1	4	1	0	0	0	0	0	0	0	0	0	0	0	0	0	0	D_0__Bacteria; D_1__Firmicutes; D_2__Clostridia; D_3__Clostridiales; D_4__Clostridiaceae 1; D_5__Clostridium sensu stricto 18; D_6__Clostridium sporogenes
HW066393.1.1487	1	8	8	4	0	0	0	0	0	0	6	23	0	0	0	9	0	2	0	0	0	0	0	0	0	0	0	0	0	0	0	0	D_0__Bacteria; D_1__Firmicutes; D_2__Clostridia; D_3__Clostridiales; D_4__Ruminococcaceae; D_5__Ruminococcaceae UCG-014; D_6__uncultured bacterium
JN012765.1.1462	3	11	10	11	0	1	1	3	0	0	2	25	16	0	0	9	4	9	2	1	0	0	0	0	3	3	0	0	0	3	5	0	D_0__Bacteria; D_1__Bacteroidetes; D_2__Bacteroidia; D_3__Bacteroidales; D_4__Bacteroidales S24-7 group; D_5__uncultured bacterium; D_6__uncultured bacterium
HW066363.1.1496	0	0	2	2	4	0	0	0	0	0	3	7	2	0	0	0	0	0	0	0	0	0	0	0	0	0	0	0	0	0	0	0	D_0__Bacteria; D_1__Firmicutes; D_2__Clostridia; D_3__Clostridiales; D_4__Ruminococcaceae; D_5__Butyricicoccus
JQ085656.1.1492	0	0	0	0	0	0	0	0	0	0	0	0	0	0	0	0	0	0	2	26	0	0	0	0	31	1	0	0	0	0	0	0	D_0__Bacteria; D_1__Bacteroidetes; D_2__Bacteroidia; D_3__Bacteroidales; D_4__Porphyromonadaceae; D_5__Dysgonomonas
EU622699.1.1497	0	3	1	1	0	0	0	0	0	0	2	3	0	0	0	0	1	2	0	0	0	0	0	0	0	0	0	0	0	0	0	0	D_0__Bacteria; D_1__Bacteroidetes; D_2__Bacteroidia; D_3__Bacteroidales; D_4__Bacteroidales S24-7 group; D_5__uncultured bacterium; D_6__uncultured bacterium
AB702813.1.1420	0	0	2	3	0	0	0	0	0	0	4	4	0	0	0	0	0	0	0	0	0	0	0	0	0	0	0	0	0	0	0	0	D_0__Bacteria; D_1__Firmicutes; D_2__Clostridia; D_3__Clostridiales; D_4__Lachnospiraceae; D_5__Lachnospiraceae NK4A136 group; D_6__uncultured bacterium
EU772607.1.1332	0	1	0	4	0	11	0	0	0	0	2	1	1	0	0	0	3	0	0	0	0	0	0	0	0	0	0	0	0	0	0	0	D_0__Bacteria; D_1__Proteobacteria; D_2__Gammaproteobacteria; D_3__Enterobacteriales; D_4__Enterobacteriaceae; D_5__Escherichia-Shigella; D_6__uncultured bacterium
JQ973595.1.1462	1	1	2	0	0	0	0	0	0	0	0	4	0	0	0	0	0	1	3	0	2	0	0	0	0	0	2	0	0	0	0	0	D_0__Bacteria; D_1__Firmicutes; D_2__Bacilli; D_3__Lactobacillales; D_4__Streptococcaceae; D_5__Lactococcus; D_6__Lactococcus lactis
FJ947065.1.1274	31	36	10	6	19	310	2	0	1	0	5	7	13	0	0	7	27	8	34	32	30	3	0	0	0	22	11	0	0	0	0	0	D_0__Bacteria; D_1__Proteobacteria; D_2__Gammaproteobacteria; D_3__Enterobacteriales; D_4__Enterobacteriaceae; D_5__Enterobacter
HM808738.1.1366	5	56	34	20	3	0	0	0	0	0	17	37	0	0	0	19	7	39	0	0	0	0	0	0	0	0	0	0	0	0	0	0	D_0__Bacteria; D_1__Bacteroidetes; D_2__Bacteroidia; D_3__Bacteroidales; D_4__Bacteroidales S24-7 group; D_5__uncultured bacterium; D_6__uncultured bacterium
JF830187.1.1508	0	0	0	0	0	0	0	0	0	0	0	0	0	0	0	0	0	0	0	0	0	19	12	12	0	0	0	0	0	0	0	0	D_0__Bacteria; D_1__Proteobacteria; D_2__Gammaproteobacteria; D_3__Pseudomonadales; D_4__Moraxellaceae; D_5__Acinetobacter
DQ660892.1.1420	0	25	0	0	0	0	0	0	0	0	54	0	0	0	0	0	0	0	0	0	0	0	0	0	0	0	0	0	0	0	0	0	D_0__Bacteria; D_1__Acidobacteria; D_2__Acidobacteria; D_3__Acidobacteriales; D_4__Acidobacteriaceae (Subgroup 1); D_5__Terriglobus; Ambiguous_taxa
KP943719.1.1403	0	0	0	0	3	1	0	0	0	0	0	0	0	0	0	0	0	0	0	0	0	7	4	6	0	0	0	0	0	0	0	0	D_0__Bacteria; D_1__Proteobacteria; D_2__Gammaproteobacteria; D_3__Pseudomonadales; D_4__Moraxellaceae; D_5__Acinetobacter; Ambiguous_taxa
AB600105.1.1438	0	1	0	0	0	0	0	0	0	4	1	0	0	0	0	0	0	1	0	0	0	0	0	0	2	0	0	1	1	0	1	0	D_0__Bacteria; D_1__Proteobacteria; D_2__Alphaproteobacteria; D_3__Rhizobiales; D_4__Methylobacteriaceae; D_5__Methylobacterium; Ambiguous_taxa
New.ReferenceOTU18	0	0	0	0	0	0	0	0	0	0	0	0	0	0	0	0	0	0	0	23	0	0	0	0	0	0	12	0	0	0	0	0	D_0__Bacteria; D_1__Bacteroidetes; D_2__Bacteroidia; D_3__Bacteroidales; D_4__Porphyromonadaceae; D_5__Dysgonomonas
New.ReferenceOTU19	0	0	1	0	0	0	0	0	0	0	0	12	0	0	0	0	0	0	0	0	0	0	0	0	0	0	0	0	0	0	0	0	D_0__Bacteria; D_1__Bacteroidetes; D_2__Bacteroidia; D_3__Bacteroidales; D_4__Bacteroidales S24-7 group; D_5__uncultured bacterium; D_6__uncultured bacterium
New.ReferenceOTU12	0	0	0	0	0	0	15	0	0	0	0	0	0	8	0	0	0	0	0	0	0	31	3	5	0	0	0	0	176	1	0	0	D_0__Bacteria; D_1__Bacteroidetes; D_2__Flavobacteriia; D_3__Flavobacteriales; D_4__Flavobacteriaceae; D_5__uncultured
New.ReferenceOTU13	1045	0	0	0	0	0	0	0	0	0	0	0	0	0	0	0	0	0	0	0	2	0	0	0	0	0	0	0	0	0	0	0	D_0__Bacteria; D_1__Proteobacteria; D_2__Alphaproteobacteria; D_3__Rhodospirillales; D_4__Acetobacteraceae
New.ReferenceOTU10	9	20	11	11	1	0	0	0	0	0	7	25	0	0	0	7	4	32	0	0	0	0	0	0	0	0	0	0	0	0	0	0	D_0__Bacteria; D_1__Bacteroidetes; D_2__Bacteroidia; D_3__Bacteroidales; D_4__Bacteroidales S24-7 group; D_5__uncultured bacterium; D_6__uncultured bacterium
New.ReferenceOTU11	0	2	5	3	3	0	0	0	0	0	3	0	0	0	0	1	3	1	0	0	0	0	0	0	0	0	0	0	0	0	0	0	D_0__Bacteria; D_1__Firmicutes; D_2__Clostridia; D_3__Clostridiales; D_4__Lachnospiraceae; D_5__Lachnoclostridium; D_6__uncultured bacterium
New.ReferenceOTU30	0	30	33	41	13	0	0	0	0	0	18	64	0	0	0	22	7	36	0	0	0	0	0	0	0	0	0	0	0	0	0	0	D_0__Bacteria; D_1__Firmicutes; D_2__Clostridia; D_3__Clostridiales; D_4__Ruminococcaceae; D_5__Ruminiclostridium; D_6__uncultured bacterium
New.ReferenceOTU15	0	7	0	0	0	25	0	0	0	0	5	0	0	0	0	0	2	0	0	0	0	0	0	0	0	0	0	0	0	0	0	0	D_0__Bacteria; D_1__Bacteroidetes; D_2__Bacteroidia; D_3__Bacteroidales; D_4__Bacteroidales S24-7 group; D_5__uncultured bacterium; D_6__uncultured bacterium
New.ReferenceOTU9	0	0	0	0	0	0	0	0	0	0	0	0	0	0	0	0	0	0	10	840	0	0	0	0	0	51	0	0	0	0	0	0	D_0__Bacteria; D_1__Firmicutes; D_2__Clostridia; D_3__Clostridiales; D_4__Ruminococcaceae; D_5__uncultured; D_6__uncultured Firmicutes bacterium
New.ReferenceOTU0	3426	20996	18507	14886	9763	20	0	0	0	0	15115	29110	3335	1	0	12809	12608	12970	0	1	0	0	0	0	0	1	0	0	1	2	0	0	D_0__Bacteria; D_1__Firmicutes; D_2__Clostridia; D_3__Clostridiales; D_4__Ruminococcaceae; D_5__Ruminococcaceae UCG-013; D_6__uncultured bacterium
New.ReferenceOTU1	0	0	0	0	0	0	0	0	0	21	0	0	0	0	0	0	0	0	1069	7855	0	0	0	0	0	179	4346	0	0	0	0	0	D_0__Bacteria; D_1__Bacteroidetes; D_2__Bacteroidia; D_3__Bacteroidales; D_4__Porphyromonadaceae; D_5__Dysgonomonas; Ambiguous_taxa
New.ReferenceOTU2	0	0	0	0	0	0	0	0	0	0	0	0	0	0	8581	0	0	0	0	0	0	0	0	0	0	0	0	10711	0	0	32370	0	D_0__Bacteria; D_1__Proteobacteria; D_2__Betaproteobacteria; D_3__Burkholderiales; D_4__Oxalobacteraceae; D_5__Candidatus Nasuia; D_6__beta proteobacterium endosymbiont of Nesophrosyne sp.
New.ReferenceOTU4	0	0	0	0	0	0	0	0	0	0	0	0	0	0	0	0	0	0	9	268	0	0	0	0	0	0	0	0	0	0	0	0	D_0__Bacteria; D_1__Firmicutes; D_2__Clostridia; D_3__Clostridiales; D_4__Ruminococcaceae; D_5__uncultured; D_6__uncultured Firmicutes bacterium
New.ReferenceOTU5	0	0	0	0	0	0	0	0	0	1	0	0	0	0	0	0	0	0	1	2444	0	0	0	0	0	6754	4276	0	0	0	0	0	D_0__Bacteria; D_1__Bacteroidetes; D_2__Bacteroidia; D_3__Bacteroidales; D_4__Porphyromonadaceae; D_5__Dysgonomonas
New.ReferenceOTU6	0	1	0	0	0	0	0	0	0	0	0	0	0	0	0	0	0	0	0	0	19	0	0	0	0	0	0	0	0	0	0	0	Unassigned
New.ReferenceOTU7	0	0	0	0	0	0	0	0	0	28301	0	0	0	0	0	0	0	0	5	163	0	0	0	0	534	4	214	0	0	0	0	0	D_0__Bacteria; D_1__Bacteroidetes; D_2__Bacteroidia; D_3__Bacteroidales; D_4__Porphyromonadaceae; D_5__Dysgonomonas
New.ReferenceOTU17	0	0	0	0	0	0	0	0	0	0	0	0	0	0	0	0	0	0	2	683	0	0	0	0	0	0	0	0	0	0	0	0	D_0__Bacteria; D_1__Firmicutes; D_2__Clostridia; D_3__Clostridiales; D_4__Ruminococcaceae; D_5__Candidatus Soleaferrea
New.ReferenceOTU23	34	137	131	107	49	2	0	0	0	0	214	267	25	0	0	87	363	67	0	0	0	0	0	0	0	0	0	0	0	0	0	0	D_0__Bacteria; D_1__Firmicutes; D_2__Clostridia; D_3__Clostridiales; D_4__Ruminococcaceae; D_5__Anaerotruncus; D_6__uncultured bacterium
New.ReferenceOTU22	0	0	1	0	0	0	0	0	0	1266	0	0	0	0	0	0	0	0	23335	3015	5	0	0	0	12356	2790	5372	0	0	0	0	0	D_0__Bacteria; D_1__Bacteroidetes; D_2__Bacteroidia; D_3__Bacteroidales; D_4__Porphyromonadaceae; D_5__Dysgonomonas; D_6__uncultured bacterium
New.ReferenceOTU21	0	3	0	0	0	24	0	0	0	0	0	0	0	0	0	0	1	0	0	0	0	0	0	0	0	0	0	0	0	0	0	0	D_0__Bacteria; D_1__Firmicutes; D_2__Negativicutes; D_3__Selenomonadales; D_4__Veillonellaceae
New.ReferenceOTU26	0	160	0	0	0	0	0	0	0	0	83	0	0	0	0	0	0	0	0	0	34	0	0	0	0	0	0	0	0	0	0	0	D_0__Bacteria; D_1__Proteobacteria; D_2__Betaproteobacteria; D_3__Neisseriales; D_4__Neisseriaceae; Ambiguous_taxa; Ambiguous_taxa
New.ReferenceOTU25	0	2	0	0	0	0	0	0	0	0	0	0	0	0	0	0	0	0	0	0	0	1369	81	79	0	0	0	0	0	0	0	0	D_0__Bacteria; D_1__Proteobacteria; D_2__Gammaproteobacteria; D_3__Pseudomonadales; D_4__Moraxellaceae; D_5__Acinetobacter
New.ReferenceOTU24	0	4	0	0	0	4	0	0	0	0	0	2	0	0	0	1	0	0	0	0	0	0	0	0	0	0	0	0	0	0	0	0	D_0__Bacteria; D_1__Bacteroidetes; D_2__Bacteroidia; D_3__Bacteroidales; D_4__Prevotellaceae; D_5__Prevotella 1; D_6__uncultured rumen bacterium
New.ReferenceOTU29	0	0	0	0	0	0	0	0	0	0	0	0	0	0	307	0	0	0	0	0	0	0	0	0	0	0	0	279	0	0	1509	0	D_0__Bacteria; D_1__Bacteroidetes; D_2__Flavobacteriia; D_3__Flavobacteriales; D_4__Blattabacteriaceae; D_5__Candidatus Sulcia; D_6__Candidatus Sulcia muelleri
New.ReferenceOTU28	0	0	0	0	0	0	22	0	0	0	0	0	0	0	0	0	0	0	0	0	0	3	39	18	0	0	0	0	513	0	0	0	D_0__Bacteria; D_1__Bacteroidetes; D_2__Bacteroidia; D_3__Bacteroidales; D_4__Porphyromonadaceae; D_5__Proteiniphilum; Ambiguous_taxa
New.CleanUp.ReferenceOTU10	0	0	0	0	0	0	0	0	0	0	0	0	0	0	0	0	0	0	3	2	0	0	0	0	0	0	5	0	0	0	0	0	D_0__Bacteria; D_1__Bacteroidetes; D_2__Bacteroidia; D_3__Bacteroidales; D_4__Porphyromonadaceae; D_5__Dysgonomonas; Ambiguous_taxa
New.CleanUp.ReferenceOTU14	0	0	0	13	0	0	0	0	0	0	0	3	0	0	0	0	0	1	0	0	0	0	0	0	0	0	0	0	0	0	0	0	D_0__Bacteria; D_1__Firmicutes; D_2__Clostridia; D_3__Clostridiales; D_4__Lachnospiraceae; D_5__Lachnospiraceae UCG-001; D_6__uncultured bacterium
New.CleanUp.ReferenceOTU38	0	9	8	9	4	0	0	0	0	0	9	30	1	0	0	2	9	6	0	0	0	0	0	0	0	0	0	0	0	0	0	0	D_0__Bacteria; D_1__Firmicutes; D_2__Clostridia; D_3__Clostridiales; D_4__Lachnospiraceae
New.CleanUp.ReferenceOTU44	0	5	1	0	0	0	0	0	0	0	0	2	0	0	0	0	0	4	0	0	0	0	0	0	0	0	0	0	0	0	0	0	D_0__Bacteria; D_1__Firmicutes; D_2__Clostridia; D_3__Clostridiales; D_4__Lachnospiraceae
New.CleanUp.ReferenceOTU45	3	0	0	0	0	56	0	0	0	0	0	0	0	0	0	0	10	0	0	0	0	0	0	0	0	0	0	0	0	0	0	0	D_0__Bacteria; D_1__Firmicutes; D_2__Negativicutes; D_3__Selenomonadales; D_4__Acidaminococcaceae; D_5__Succiniclasticum; D_6__uncultured bacterium
New.CleanUp.ReferenceOTU46	0	20	0	0	0	0	0	0	0	0	0	0	0	0	0	0	0	0	0	0	0	0	0	0	0	0	0	0	0	0	0	0	Unassigned
New.CleanUp.ReferenceOTU53	0	0	0	1	0	0	0	0	0	0	0	14	0	0	0	0	0	1	0	0	0	0	0	0	0	0	0	0	0	0	0	0	D_0__Bacteria; D_1__Firmicutes; D_2__Clostridia; D_3__Clostridiales; D_4__Lachnospiraceae
New.CleanUp.ReferenceOTU54	0	92	0	0	0	0	0	0	0	0	162	0	0	0	0	0	0	0	0	0	6	0	0	0	0	0	0	0	0	0	0	0	D_0__Bacteria; D_1__Proteobacteria; D_2__Gammaproteobacteria; D_3__Pasteurellales; D_4__Pasteurellaceae
New.CleanUp.ReferenceOTU62	0	0	0	6	9	0	0	0	0	0	0	0	0	0	0	1	0	2	0	0	0	0	0	0	0	0	0	0	0	0	0	0	D_0__Bacteria; D_1__Bacteroidetes; D_2__Bacteroidia; D_3__Bacteroidales; D_4__Bacteroidaceae; D_5__Bacteroides; D_6__uncultured bacterium
New.CleanUp.ReferenceOTU67	0	0	0	0	0	0	0	0	0	0	4	5	0	0	0	0	0	1	0	0	0	0	0	0	0	0	0	0	0	0	0	0	D_0__Bacteria; D_1__Firmicutes; D_2__Clostridia; D_3__Clostridiales; D_4__Lachnospiraceae; D_5__uncultured; D_6__uncultured bacterium
New.CleanUp.ReferenceOTU68	0	0	0	0	0	0	0	0	0	0	0	0	0	0	0	0	0	0	0	65	0	0	0	0	1	0	18	0	0	0	0	0	D_0__Bacteria; D_1__Firmicutes; D_2__Clostridia; D_3__Clostridiales; D_4__Clostridiales vadinBB60 group; D_5__uncultured bacterium; D_6__uncultured bacterium
New.CleanUp.ReferenceOTU73	0	1	2	0	1	0	0	0	0	0	6	1	0	0	0	1	0	0	0	0	0	0	0	0	0	0	0	0	0	0	0	0	D_0__Bacteria; D_1__Firmicutes; D_2__Clostridia; D_3__Clostridiales; D_4__Lachnospiraceae; D_5__uncultured
New.CleanUp.ReferenceOTU87	0	0	8	2	0	0	0	0	0	0	11	0	0	0	0	0	0	8	0	0	0	0	0	0	0	0	0	0	0	0	0	0	D_0__Bacteria; D_1__Firmicutes; D_2__Clostridia; D_3__Clostridiales; D_4__Ruminococcaceae; D_5__Oscillibacter; D_6__uncultured bacterium
New.CleanUp.ReferenceOTU106	0	2	0	0	0	0	0	0	0	0	24	0	0	0	0	0	0	0	0	0	0	0	0	0	0	0	0	0	0	0	0	0	Unassigned
New.CleanUp.ReferenceOTU107	0	32	0	0	31	0	0	0	0	0	0	0	22	0	0	0	0	0	0	0	0	0	0	0	0	0	0	0	0	0	0	0	D_0__Bacteria; D_1__Proteobacteria; D_2__Alphaproteobacteria; D_3__Rickettsiales; D_4__Mitochondria; Ambiguous_taxa; Ambiguous_taxa
New.CleanUp.ReferenceOTU114	0	0	0	0	0	0	0	0	0	0	0	0	0	0	0	0	0	0	0	6	0	0	0	0	0	2	15	0	0	0	0	0	D_0__Bacteria; D_1__Bacteroidetes; D_2__Bacteroidia; D_3__Bacteroidales; D_4__Porphyromonadaceae; D_5__Dysgonomonas; Ambiguous_taxa
New.CleanUp.ReferenceOTU116	0	0	0	0	0	0	0	0	0	0	1	0	0	0	0	0	0	0	13	0	2	0	0	0	0	0	0	0	0	0	0	0	D_0__Bacteria; D_1__Proteobacteria; D_2__Gammaproteobacteria; D_3__Enterobacteriales; D_4__Enterobacteriaceae; Ambiguous_taxa; Ambiguous_taxa
New.CleanUp.ReferenceOTU117	0	0	0	0	0	0	0	0	0	0	9	0	0	0	0	0	0	0	0	0	13	0	0	0	0	0	0	0	0	0	0	0	D_0__Bacteria; D_1__Proteobacteria; D_2__Alphaproteobacteria; D_3__Rhodospirillales; D_4__Acetobacteraceae
New.CleanUp.ReferenceOTU118	0	0	0	12	0	0	0	0	0	0	0	0	0	0	0	0	0	0	0	0	0	0	0	0	0	0	0	0	0	0	0	0	Unassigned
New.CleanUp.ReferenceOTU120	0	3	3	2	0	0	0	0	0	0	1	8	0	0	0	2	5	12	0	0	0	0	0	0	0	0	0	0	0	0	0	0	D_0__Bacteria; D_1__Firmicutes; D_2__Clostridia; D_3__Clostridiales; D_4__Lachnospiraceae; D_5__uncultured; D_6__uncultured bacterium
New.CleanUp.ReferenceOTU201	0	8	4	6	7	0	0	0	0	0	1	17	1	0	0	3	0	7	0	0	0	0	0	0	0	0	0	0	0	0	0	0	D_0__Bacteria; D_1__Firmicutes; D_2__Clostridia; D_3__Clostridiales; D_4__Ruminococcaceae; D_5__Ruminococcaceae UCG-014; D_6__uncultured bacterium
New.CleanUp.ReferenceOTU256	0	0	0	0	0	0	0	0	0	0	0	0	0	0	0	0	0	0	2	2	0	0	0	0	0	0	11	0	0	0	0	0	D_0__Bacteria; D_1__Bacteroidetes; D_2__Flavobacteriia; D_3__Flavobacteriales; D_4__Flavobacteriaceae; D_5__Chryseobacterium; Ambiguous_taxa
New.CleanUp.ReferenceOTU267	1	7	0	2	0	0	0	0	0	0	7	5	0	0	0	0	1	8	0	0	0	0	0	0	0	0	0	0	0	0	0	0	D_0__Bacteria; D_1__Bacteroidetes; D_2__Bacteroidia; D_3__Bacteroidales; D_4__Bacteroidales S24-7 group; D_5__uncultured bacterium; D_6__uncultured bacterium
New.CleanUp.ReferenceOTU274	0	49	0	0	0	0	0	0	0	0	0	0	0	0	0	0	0	0	0	0	0	0	0	0	0	0	0	0	0	0	0	0	Unassigned
New.CleanUp.ReferenceOTU282	0	2	2	0	0	14	0	0	0	0	5	0	0	0	0	0	3	0	0	0	0	0	0	0	0	0	0	0	0	0	0	0	D_0__Bacteria; D_1__Bacteroidetes; D_2__Bacteroidia; D_3__Bacteroidales; D_4__Prevotellaceae; D_5__Prevotella 1
New.CleanUp.ReferenceOTU292	0	0	0	0	0	12	0	0	0	0	0	0	0	0	0	0	0	0	0	0	0	0	0	0	0	0	0	0	0	0	0	0	D_0__Bacteria; D_1__Proteobacteria; D_2__Gammaproteobacteria; D_3__Pseudomonadales; D_4__Pseudomonadaceae; D_5__Pseudomonas; D_6__Pseudomonas aeruginosa
New.CleanUp.ReferenceOTU304	0	10	0	0	0	0	0	0	0	0	0	0	0	0	0	0	0	0	0	0	0	0	0	0	0	0	0	0	0	0	0	0	D_0__Bacteria; D_1__Proteobacteria; D_2__Gammaproteobacteria; D_3__Pasteurellales; D_4__Pasteurellaceae
New.CleanUp.ReferenceOTU318	0	10	1	5	0	0	0	0	0	0	0	6	7	0	0	5	0	2	0	0	0	0	0	0	0	0	0	0	0	0	0	0	D_0__Bacteria; D_1__Firmicutes; D_2__Clostridia; D_3__Clostridiales; D_4__Ruminococcaceae; D_5__uncultured
New.CleanUp.ReferenceOTU325	0	0	0	0	0	0	0	0	0	0	0	0	0	0	0	0	0	0	0	49	0	0	0	0	0	9	76	0	0	0	0	0	D_0__Bacteria; D_1__Bacteroidetes; D_2__Bacteroidia; D_3__Bacteroidales; D_4__Porphyromonadaceae; D_5__Dysgonomonas; D_6__uncultured bacterium
New.CleanUp.ReferenceOTU327	0	2	0	0	0	0	0	0	0	0	1	4	0	0	0	3	0	0	0	0	0	0	0	0	0	0	0	0	0	0	0	0	D_0__Bacteria; D_1__Firmicutes; D_2__Clostridia; D_3__Clostridiales; D_4__Ruminococcaceae; D_5__Anaerotruncus; D_6__uncultured bacterium
New.CleanUp.ReferenceOTU333	8	0	0	0	0	0	0	0	0	0	0	0	0	0	0	0	0	0	0	0	23	0	0	0	0	0	0	0	0	0	0	0	Unassigned
New.CleanUp.ReferenceOTU362	0	0	2	5	0	0	0	0	0	0	0	11	0	0	0	1	2	6	0	0	0	0	0	0	0	0	0	0	0	0	0	0	D_0__Bacteria; D_1__Firmicutes; D_2__Clostridia; D_3__Clostridiales; D_4__Ruminococcaceae; D_5__Candidatus Soleaferrea; Ambiguous_taxa
New.CleanUp.ReferenceOTU377	0	9	8	1	0	0	0	0	0	0	1	13	0	0	0	0	0	11	0	0	0	0	0	0	0	0	0	0	0	0	0	0	D_0__Bacteria; D_1__Firmicutes; D_2__Clostridia; D_3__Clostridiales; D_4__Ruminococcaceae
New.CleanUp.ReferenceOTU387	0	5	1	1	0	0	0	0	0	0	2	1	0	0	0	3	0	0	0	0	0	0	0	0	0	0	0	0	0	0	0	0	D_0__Bacteria; D_1__Firmicutes; D_2__Clostridia; D_3__Clostridiales; D_4__Lachnospiraceae; D_5__[Ruminococcus] gnavus group
New.CleanUp.ReferenceOTU396	0	0	0	0	0	0	0	0	0	0	0	0	0	1	0	0	0	0	0	0	0	3	0	0	0	0	0	0	12	0	0	0	D_0__Bacteria; D_1__Bacteroidetes; D_2__Flavobacteriia; D_3__Flavobacteriales; D_4__Flavobacteriaceae; D_5__uncultured
New.CleanUp.ReferenceOTU409	0	0	0	0	0	0	0	0	0	0	0	0	0	0	0	0	0	0	27	1	0	0	0	0	2	0	4	0	0	0	0	0	D_0__Bacteria; D_1__Proteobacteria; D_2__Alphaproteobacteria; D_3__Rhodospirillales; D_4__Acetobacteraceae; D_5__Commensalibacter; Ambiguous_taxa
New.CleanUp.ReferenceOTU439	1	5	3	2	0	0	0	0	0	0	3	8	2	0	0	0	0	5	0	0	0	0	0	0	0	0	0	0	0	0	0	0	D_0__Bacteria; D_1__Firmicutes; D_2__Clostridia; D_3__Clostridiales; D_4__Ruminococcaceae; D_5__Ruminococcaceae UCG-013; D_6__uncultured bacterium
New.CleanUp.ReferenceOTU459	0	8	5	14	14	0	1	0	20	4	13	9	16	1	0	3	5	0	2	0	1	0	0	0	0	2	0	1	0	0	5	0	D_0__Bacteria; D_1__Proteobacteria; D_2__Alphaproteobacteria; D_3__Caulobacterales; D_4__Caulobacteraceae; D_5__uncultured
New.CleanUp.ReferenceOTU475	8	0	1	0	0	0	0	0	0	0	0	5	0	0	0	4	1	1	0	0	0	0	0	0	0	0	0	0	0	0	0	0	D_0__Bacteria; D_1__Firmicutes; D_2__Clostridia; D_3__Clostridiales; D_4__Lachnospiraceae
New.CleanUp.ReferenceOTU495	0	1	4	0	0	0	0	0	0	0	0	4	0	0	0	0	0	1	0	0	0	0	0	0	0	0	0	0	0	0	0	0	D_0__Bacteria; D_1__Firmicutes; D_2__Clostridia; D_3__Clostridiales; D_4__Ruminococcaceae; D_5__Ruminococcus 1; Ambiguous_taxa
New.CleanUp.ReferenceOTU498	0	1	7	3	0	0	0	0	0	0	9	0	0	0	0	0	0	0	0	0	3	0	0	0	0	0	0	0	0	0	0	2	D_0__Bacteria; D_1__Proteobacteria; D_2__Alphaproteobacteria; D_3__Rhizobiales
New.CleanUp.ReferenceOTU499	0	0	0	3	0	0	0	0	0	0	0	7	0	0	0	0	0	2	0	0	0	0	0	0	0	0	0	0	0	0	0	0	D_0__Bacteria; D_1__Firmicutes; D_2__Clostridia; D_3__Clostridiales; D_4__Ruminococcaceae; D_5__Oscillibacter; D_6__uncultured bacterium
New.CleanUp.ReferenceOTU501	2	4	1	2	0	0	0	0	0	0	1	5	0	0	0	0	0	2	0	0	0	0	0	0	0	0	0	0	0	0	0	0	D_0__Bacteria; D_1__Firmicutes; D_2__Clostridia; D_3__Clostridiales; D_4__Lachnospiraceae
New.CleanUp.ReferenceOTU524	0	1	6	0	0	0	0	0	0	0	0	3	0	0	0	2	0	4	0	0	0	0	0	0	0	0	0	0	0	0	0	0	D_0__Bacteria; D_1__Firmicutes; D_2__Clostridia; D_3__Clostridiales; D_4__Ruminococcaceae; D_5__Ruminococcaceae UCG-014; D_6__uncultured bacterium
New.CleanUp.ReferenceOTU529	0	4	0	0	2	0	0	0	0	0	0	0	7	0	0	0	0	2	0	0	0	0	0	0	0	0	0	0	0	0	0	0	D_0__Bacteria; D_1__Bacteroidetes; D_2__Bacteroidia; D_3__Bacteroidales; D_4__Bacteroidales S24-7 group; D_5__uncultured bacterium; D_6__uncultured bacterium
New.CleanUp.ReferenceOTU563	0	8	0	0	0	0	0	0	0	0	13	0	0	0	0	0	0	0	0	0	2	0	0	0	0	0	0	0	0	0	0	0	D_0__Bacteria; D_1__Acidobacteria; D_2__Acidobacteria; D_3__Acidobacteriales; D_4__Acidobacteriaceae (Subgroup 1); D_5__Bryocella; D_6__uncultured bacterium
New.CleanUp.ReferenceOTU578	0	9	7	2	0	0	0	0	0	0	0	4	0	0	0	5	1	4	0	0	0	0	0	0	0	0	0	0	0	0	0	0	D_0__Bacteria; D_1__Firmicutes; D_2__Clostridia; D_3__Clostridiales; D_4__Christensenellaceae; D_5__uncultured; D_6__uncultured bacterium
New.CleanUp.ReferenceOTU596	0	4	3	1	0	0	0	0	0	0	1	4	2	0	0	1	1	1	0	0	0	0	0	0	0	0	0	0	0	0	0	0	D_0__Bacteria; D_1__Firmicutes; D_2__Clostridia; D_3__Clostridiales; D_4__Lachnospiraceae; D_5__Lachnospiraceae NK4A136 group; D_6__uncultured bacterium
New.CleanUp.ReferenceOTU613	0	7	0	0	0	0	0	0	0	0	21	0	0	0	0	0	0	0	0	0	1	0	0	0	0	0	0	0	0	0	0	0	D_0__Bacteria; D_1__Proteobacteria; D_2__Alphaproteobacteria; D_3__Rickettsiales; D_4__Mitochondria
New.CleanUp.ReferenceOTU615	0	0	5	0	0	0	0	0	0	0	0	4	0	0	0	4	0	0	0	0	0	0	0	0	0	0	0	0	0	0	0	0	D_0__Bacteria; D_1__Bacteroidetes; D_2__Bacteroidia; D_3__Bacteroidales; D_4__Bacteroidales S24-7 group; D_5__uncultured bacterium; D_6__uncultured bacterium
New.CleanUp.ReferenceOTU654	5	0	0	0	0	7	0	0	0	0	5	0	0	0	0	0	0	0	0	0	0	0	0	0	0	0	0	0	0	0	0	0	D_0__Bacteria; D_1__Bacteroidetes; D_2__Bacteroidia; D_3__Bacteroidales; D_4__Prevotellaceae; D_5__Prevotella 1; Ambiguous_taxa
New.CleanUp.ReferenceOTU665	0	0	0	0	0	0	0	0	0	0	0	0	0	0	0	0	0	0	21	55	0	0	0	0	0	0	42	0	0	0	0	0	D_0__Bacteria; D_1__Bacteroidetes; D_2__Bacteroidia; D_3__Bacteroidales; D_4__Porphyromonadaceae; D_5__Dysgonomonas
New.CleanUp.ReferenceOTU672	0	11	0	0	0	0	0	0	0	0	3	0	0	0	0	0	0	0	0	0	6	0	0	0	0	0	0	0	0	0	0	0	Unassigned
New.CleanUp.ReferenceOTU673	0	12	10	25	0	0	0	0	0	0	5	23	0	0	0	4	2	28	0	0	0	0	0	0	0	0	0	0	0	0	0	0	D_0__Bacteria; D_1__Firmicutes; D_2__Clostridia; D_3__Clostridiales; D_4__Ruminococcaceae; D_5__Ruminococcaceae UCG-013; D_6__uncultured bacterium
New.CleanUp.ReferenceOTU674	0	2	2	1	0	0	0	0	0	0	2	2	0	0	0	0	0	1	0	0	0	0	0	0	0	0	0	0	0	0	0	0	D_0__Bacteria; D_1__Verrucomicrobia; D_2__Verrucomicrobiae; D_3__Verrucomicrobiales; D_4__Verrucomicrobiaceae; D_5__Akkermansia; D_6__uncultured bacterium
New.CleanUp.ReferenceOTU710	0	3	8	3	0	0	0	0	0	0	3	1	0	0	0	0	1	2	0	0	0	0	0	0	0	0	0	0	0	0	0	0	D_0__Bacteria; D_1__Firmicutes; D_2__Clostridia; D_3__Clostridiales; D_4__Ruminococcaceae; D_5__Anaerotruncus
New.CleanUp.ReferenceOTU733	0	0	0	0	0	0	1	0	0	0	0	0	0	0	0	0	0	0	0	0	0	176	204	206	0	0	0	0	0	0	0	0	D_0__Bacteria; D_1__Proteobacteria; D_2__Gammaproteobacteria; D_3__Pseudomonadales; D_4__Moraxellaceae; D_5__Acinetobacter; Ambiguous_taxa
New.CleanUp.ReferenceOTU737	1	6	2	2	2	0	0	0	0	0	0	10	0	0	0	4	1	7	0	0	0	0	0	0	0	0	0	0	0	0	0	0	D_0__Bacteria; D_1__Firmicutes; D_2__Clostridia; D_3__Clostridiales; D_4__Lachnospiraceae; D_5__Lachnospiraceae NK4A136 group
New.CleanUp.ReferenceOTU738	0	7	0	0	5	0	0	0	0	0	0	0	0	0	0	0	0	1	0	0	0	0	0	0	0	0	0	0	0	0	0	0	D_0__Bacteria; D_1__Firmicutes; D_2__Clostridia; D_3__Clostridiales; D_4__Ruminococcaceae; D_5__Ruminococcaceae UCG-010; D_6__uncultured bacterium
New.CleanUp.ReferenceOTU739	1	2	0	5	5	0	0	0	0	0	0	4	0	0	0	0	0	3	0	0	0	0	0	0	0	0	0	0	0	0	0	0	D_0__Bacteria; D_1__Firmicutes; D_2__Clostridia; D_3__Clostridiales; D_4__Ruminococcaceae; D_5__Ruminiclostridium; D_6__uncultured bacterium
New.CleanUp.ReferenceOTU740	0	0	0	0	11	0	0	0	0	0	0	0	0	0	0	0	0	0	0	0	0	0	0	0	0	0	0	0	0	0	0	0	D_0__Bacteria; D_1__Firmicutes; D_2__Clostridia; D_3__Clostridiales; D_4__Ruminococcaceae; D_5__Ruminococcaceae UCG-013; D_6__uncultured bacterium
New.CleanUp.ReferenceOTU749	0	11	0	0	1	19	0	0	0	0	3	0	0	0	0	0	0	0	0	0	0	0	0	0	0	0	0	0	0	0	0	0	D_0__Bacteria; D_1__Synergistetes; D_2__Synergistia; D_3__Synergistales; D_4__Synergistaceae; D_5__Pyramidobacter; Ambiguous_taxa
New.CleanUp.ReferenceOTU750	0	0	0	0	0	0	0	0	0	0	0	0	0	0	0	0	0	0	4	1	0	0	0	0	0	0	10	0	0	0	0	0	D_0__Bacteria; D_1__Bacteroidetes; D_2__Bacteroidia; D_3__Bacteroidales; D_4__Porphyromonadaceae; D_5__Dysgonomonas
New.CleanUp.ReferenceOTU759	0	0	0	0	0	0	0	0	0	0	0	0	0	0	0	0	0	0	0	0	0	0	0	0	0	0	0	0	84	0	0	0	D_0__Bacteria; D_1__Proteobacteria; D_2__Alphaproteobacteria; D_3__Rhizobiales; D_4__Bartonellaceae; D_5__Bartonella
New.CleanUp.ReferenceOTU760	11	1	0	0	0	0	0	0	0	0	2	0	0	0	0	0	0	0	0	0	0	0	0	0	0	0	0	0	0	0	0	0	D_0__Bacteria; D_1__Proteobacteria; D_2__Alphaproteobacteria; D_3__Rhodospirillales; D_4__Acetobacteraceae
New.CleanUp.ReferenceOTU777	0	0	0	0	0	0	0	0	0	0	0	0	0	0	0	0	0	0	0	0	0	13	5	5	0	0	0	0	0	0	0	0	D_0__Bacteria; D_1__Proteobacteria; D_2__Gammaproteobacteria; D_3__Enterobacteriales; D_4__Enterobacteriaceae; D_5__Yersinia; D_6__Yersinia ruckeri
New.CleanUp.ReferenceOTU789	31	159	153	121	102	0	0	0	0	0	76	315	0	0	0	89	21	71	0	0	0	0	0	0	0	0	0	0	0	0	0	1	Unassigned
New.CleanUp.ReferenceOTU791	0	0	0	0	0	0	0	0	0	0	22	0	0	0	0	0	0	0	0	0	0	0	0	0	0	0	0	0	0	0	0	0	Unassigned
New.CleanUp.ReferenceOTU804	0	0	3	8	0	0	0	0	0	0	0	0	1	0	0	0	0	2	0	0	0	0	0	0	0	0	0	0	0	0	0	0	D_0__Bacteria; D_1__Firmicutes; D_2__Clostridia; D_3__Clostridiales; D_4__Ruminococcaceae; D_5__Anaerotruncus; D_6__uncultured bacterium
New.CleanUp.ReferenceOTU828	3	13	20	9	1	0	0	0	0	0	6	28	0	0	0	4	10	10	0	0	0	0	0	0	0	0	0	0	0	0	0	0	D_0__Bacteria; D_1__Firmicutes; D_2__Clostridia; D_3__Clostridiales; D_4__Ruminococcaceae; D_5__Ruminococcaceae UCG-013; D_6__uncultured bacterium
New.CleanUp.ReferenceOTU857	0	0	0	7	0	0	0	0	0	0	1	0	0	0	0	0	0	2	0	0	0	0	0	0	0	0	0	0	0	0	0	0	D_0__Bacteria; D_1__Firmicutes; D_2__Clostridia; D_3__Clostridiales; D_4__Ruminococcaceae; D_5__Ruminococcaceae UCG-013; D_6__uncultured bacterium
New.CleanUp.ReferenceOTU871	0	0	0	0	0	0	0	0	0	0	0	0	0	0	0	0	0	0	0	0	0	0	0	0	0	0	0	0	0	0	0	79	D_0__Bacteria; D_1__Proteobacteria; D_2__Alphaproteobacteria; D_3__Rhodospirillales; D_4__Acetobacteraceae
New.CleanUp.ReferenceOTU874	0	2	2	2	5	0	0	0	0	0	0	0	0	0	0	0	0	2	0	0	0	0	0	0	0	0	0	0	0	0	0	0	D_0__Bacteria; D_1__Bacteroidetes; D_2__Bacteroidia; D_3__Bacteroidales; D_4__Bacteroidales S24-7 group; D_5__uncultured bacterium; D_6__uncultured bacterium
New.CleanUp.ReferenceOTU886	0	0	0	0	0	0	3	0	0	0	0	0	0	0	0	0	0	0	0	0	0	4	0	0	0	0	0	0	42	0	0	0	D_0__Bacteria; D_1__Proteobacteria; D_2__Betaproteobacteria; D_3__Rhodocyclales; D_4__Rhodocyclaceae
New.CleanUp.ReferenceOTU888	0	47	0	0	0	0	0	0	0	0	0	0	0	0	0	0	0	0	0	0	0	0	0	0	0	0	0	0	0	0	0	0	Unassigned
New.CleanUp.ReferenceOTU907	0	49	0	0	0	0	0	0	0	0	78	0	0	0	0	0	0	0	0	0	1	0	0	0	0	0	0	0	0	0	0	0	D_0__Bacteria; D_1__Proteobacteria; D_2__Alphaproteobacteria; D_3__Rickettsiales; D_4__Mitochondria; D_5__Zymoseptoria tritici; D_6__Zymoseptoria tritici
New.CleanUp.ReferenceOTU916	0	0	0	0	0	1	0	0	0	0	0	0	1	0	0	0	0	0	0	0	0	4	6	3	0	0	0	0	0	0	0	1	D_0__Bacteria; D_1__Proteobacteria; D_2__Gammaproteobacteria; D_3__Pseudomonadales; D_4__Moraxellaceae; D_5__Acinetobacter
New.CleanUp.ReferenceOTU919	2	5	10	6	5	0	0	0	0	0	4	2	0	0	0	5	4	18	0	0	0	0	0	0	0	0	0	0	0	0	0	0	D_0__Bacteria; D_1__Firmicutes; D_2__Clostridia; D_3__Clostridiales; D_4__Lachnospiraceae; D_5__uncultured
New.CleanUp.ReferenceOTU943	0	0	0	0	0	0	0	0	0	0	21	0	0	0	0	0	0	0	0	0	0	0	0	0	0	0	0	0	0	0	0	0	Unassigned
New.CleanUp.ReferenceOTU946	4	4	1	3	0	0	0	0	0	0	6	6	0	0	0	0	11	0	0	0	0	0	0	0	0	0	0	0	0	0	0	0	D_0__Bacteria; D_1__Firmicutes; D_2__Clostridia; D_3__Clostridiales; D_4__Ruminococcaceae; D_5__Ruminiclostridium 5; D_6__uncultured bacterium
New.CleanUp.ReferenceOTU952	0	158	0	0	0	0	0	0	0	0	173	0	0	0	0	0	0	0	0	0	56	0	0	0	0	0	0	0	0	0	0	0	D_0__Bacteria; D_1__Proteobacteria; D_2__Betaproteobacteria; D_3__Neisseriales; D_4__Neisseriaceae; D_5__uncultured; D_6__uncultured bacterium
New.CleanUp.ReferenceOTU979	0	0	0	0	0	0	6	0	0	0	0	0	0	1	0	0	0	0	0	0	0	22	1	2	0	0	0	0	2	1	0	0	D_0__Bacteria; D_1__Bacteroidetes; D_2__Flavobacteriia; D_3__Flavobacteriales; D_4__Flavobacteriaceae; D_5__Bergeyella; D_6__uncultured bacterium
New.CleanUp.ReferenceOTU980	0	0	0	0	0	0	0	0	0	0	0	0	0	0	0	0	0	0	261	363	0	0	0	0	0	3	118	0	0	0	0	0	D_0__Bacteria; D_1__Proteobacteria; D_2__Betaproteobacteria; D_3__Burkholderiales; D_4__Comamonadaceae; D_5__uncultured
New.CleanUp.ReferenceOTU987	0	1	0	0	0	0	0	0	0	0	4	0	0	0	0	0	0	0	0	0	7	0	0	0	0	0	0	0	0	0	0	0	Unassigned
New.CleanUp.ReferenceOTU998	0	4	3	0	5	7	0	0	0	0	0	0	0	0	0	0	3	0	0	0	0	0	0	0	0	0	0	0	0	0	0	0	D_0__Bacteria; D_1__Bacteroidetes; D_2__Bacteroidia; D_3__Bacteroidales; D_4__Prevotellaceae; D_5__Prevotella 1; D_6__uncultured bacterium
New.CleanUp.ReferenceOTU1006	0	443	0	0	0	0	0	0	0	0	142	0	0	0	0	0	0	0	0	0	9	0	0	0	0	0	0	0	0	0	0	0	D_0__Bacteria; D_1__Proteobacteria; D_2__Gammaproteobacteria; D_3__Pasteurellales; D_4__Pasteurellaceae
New.CleanUp.ReferenceOTU1016	0	1	0	2	0	21	0	0	0	0	0	0	0	0	0	0	0	0	0	0	0	0	0	0	0	0	0	0	0	0	0	0	D_0__Bacteria; D_1__Bacteroidetes; D_2__Bacteroidia; D_3__Bacteroidales; D_4__Prevotellaceae; D_5__Prevotella 1; D_6__uncultured rumen bacterium
New.CleanUp.ReferenceOTU1030	0	8	0	0	0	0	0	0	0	0	8	0	0	0	0	0	0	0	0	0	2	0	0	0	0	0	0	0	0	0	0	0	D_0__Bacteria; D_1__Proteobacteria; D_2__Betaproteobacteria; D_3__Neisseriales; D_4__Neisseriaceae
New.CleanUp.ReferenceOTU1057	0	3	3	5	1	0	0	0	0	0	1	0	0	0	0	0	0	1	0	0	0	0	0	0	0	0	0	0	0	0	0	0	D_0__Bacteria; D_1__Firmicutes; D_2__Clostridia; D_3__Clostridiales; D_4__Lachnospiraceae
New.CleanUp.ReferenceOTU1058	0	8	10	10	2	0	0	0	0	0	3	15	0	0	0	5	2	16	0	0	0	0	0	0	0	0	0	0	0	0	0	0	D_0__Bacteria; D_1__Firmicutes; D_2__Clostridia; D_3__Clostridiales; D_4__Ruminococcaceae; D_5__Ruminococcaceae UCG-013
New.CleanUp.ReferenceOTU1081	0	1	0	0	0	0	0	0	0	0	16	0	0	0	0	0	0	0	0	0	3	0	0	0	0	0	0	0	0	0	0	0	D_0__Bacteria; D_1__Proteobacteria; D_2__Alphaproteobacteria; D_3__Rhodospirillales; D_4__Acetobacteraceae; D_5__Endobacter; D_6__uncultured bacterium
New.CleanUp.ReferenceOTU1089	4	5	1	9	0	0	0	0	0	0	0	3	0	0	0	0	1	3	0	0	0	0	0	0	0	0	0	0	0	0	0	0	D_0__Bacteria; D_1__Firmicutes; D_2__Clostridia; D_3__Clostridiales; D_4__Ruminococcaceae; D_5__Ruminococcaceae UCG-013; D_6__uncultured bacterium
New.CleanUp.ReferenceOTU1098	1	4	1	0	0	17	0	0	0	0	2	0	8	0	0	0	6	0	0	0	0	0	0	0	0	0	0	0	0	0	0	0	D_0__Bacteria; D_1__Bacteroidetes; D_2__Bacteroidia; D_3__Bacteroidales; D_4__Prevotellaceae
New.CleanUp.ReferenceOTU1102	0	0	2	2	0	0	0	0	0	0	0	5	0	0	0	0	0	1	0	0	0	0	0	0	0	0	0	0	0	0	0	0	D_0__Bacteria; D_1__Firmicutes; D_2__Clostridia; D_3__Clostridiales; D_4__Lachnospiraceae; D_5__Lachnospiraceae NK4A136 group; D_6__uncultured bacterium
New.CleanUp.ReferenceOTU1108	0	0	0	0	0	0	0	0	0	0	0	0	0	0	0	0	0	0	0	0	0	0	0	0	0	11	2	0	0	0	0	0	D_0__Bacteria; D_1__Proteobacteria; D_2__Gammaproteobacteria; D_3__Enterobacteriales; D_4__Enterobacteriaceae; D_5__Buttiauxella
New.CleanUp.ReferenceOTU1114	0	1	0	3	0	0	0	0	0	0	3	0	0	0	0	0	0	3	0	0	0	0	0	0	0	0	0	0	0	0	0	0	D_0__Bacteria; D_1__Bacteroidetes; D_2__Bacteroidia; D_3__Bacteroidales; D_4__Bacteroidales S24-7 group; D_5__uncultured bacterium; D_6__uncultured bacterium
New.CleanUp.ReferenceOTU1118	0	157	0	0	0	0	0	0	0	0	67	0	0	0	0	0	0	0	0	0	13	0	0	0	0	0	0	0	0	0	0	0	D_0__Bacteria; D_1__Proteobacteria; D_2__Gammaproteobacteria; D_3__Pasteurellales; D_4__Pasteurellaceae; D_5__uncultured; D_6__bacterium endosymbiont of Onthophagus Taurus
New.CleanUp.ReferenceOTU1167	0	0	0	0	0	0	0	0	0	0	0	0	0	0	0	0	0	0	0	14	0	0	0	0	0	4	26	0	0	0	0	0	D_0__Bacteria; D_1__Bacteroidetes; D_2__Bacteroidia; D_3__Bacteroidales; D_4__Porphyromonadaceae; D_5__Dysgonomonas; D_6__uncultured Bacteroidetes bacterium
New.CleanUp.ReferenceOTU1168	0	0	0	0	0	1	0	0	0	0	0	3	0	0	0	0	0	0	2	0	0	10	0	0	0	0	11	0	0	0	0	0	D_0__Bacteria; D_1__Firmicutes; D_2__Bacilli; D_3__Lactobacillales; D_4__Enterococcaceae; D_5__Enterococcus
New.CleanUp.ReferenceOTU1170	0	0	0	3	0	4	0	0	0	0	0	3	0	0	0	0	0	0	0	0	0	0	0	0	0	0	0	0	0	0	0	0	D_0__Bacteria; D_1__Bacteroidetes; D_2__Bacteroidia; D_3__Bacteroidales; D_4__Prevotellaceae; D_5__Prevotellaceae UCG-001; D_6__uncultured rumen bacterium
New.CleanUp.ReferenceOTU1177	1	109	0	1	0	0	0	0	0	0	124	0	0	0	0	0	0	0	0	0	2	0	0	0	0	0	0	0	0	0	0	0	D_0__Bacteria; D_1__Proteobacteria; D_2__Alphaproteobacteria; D_3__Rhizobiales; D_4__1174-901-12; Ambiguous_taxa; Ambiguous_taxa
New.CleanUp.ReferenceOTU1178	0	0	0	0	0	0	0	0	0	0	0	0	0	0	0	0	0	0	0	17	0	0	0	0	1	8	79	0	0	0	0	0	D_0__Bacteria; D_1__Proteobacteria; D_2__Gammaproteobacteria; D_3__Orbales; D_4__Orbaceae; D_5__Gilliamella
New.CleanUp.ReferenceOTU1180	0	0	3	0	9	0	0	0	0	0	5	3	11	0	0	0	0	1	0	0	0	0	0	0	0	0	0	0	0	0	0	0	Unassigned
New.CleanUp.ReferenceOTU1183	0	2	0	0	11	12	0	0	0	0	0	0	0	0	0	0	2	0	0	0	0	0	0	0	0	0	0	0	0	0	0	0	D_0__Bacteria; D_1__Bacteroidetes; D_2__Bacteroidia; D_3__Bacteroidales; D_4__Prevotellaceae; D_5__Prevotella 1; D_6__uncultured bacterium
New.CleanUp.ReferenceOTU1197	0	7	0	0	0	0	0	0	0	0	0	2	0	0	0	0	0	13	0	0	0	0	0	0	0	0	0	0	0	0	0	0	D_0__Bacteria; D_1__Bacteroidetes; D_2__Bacteroidia; D_3__Bacteroidales; D_4__Bacteroidales S24-7 group; D_5__uncultured bacterium; D_6__uncultured bacterium
New.CleanUp.ReferenceOTU1202	0	0	0	0	9	0	0	0	0	0	0	0	0	0	0	0	0	2	0	0	0	0	0	0	0	0	0	0	0	0	0	0	D_0__Bacteria; D_1__Bacteroidetes; D_2__Bacteroidia; D_3__Bacteroidales; D_4__Porphyromonadaceae; D_5__Parabacteroides; D_6__uncultured bacterium
New.CleanUp.ReferenceOTU1212	0	3	0	1	1	0	0	0	0	0	0	5	0	0	0	0	0	1	0	0	0	0	0	0	0	0	0	0	0	0	0	0	D_0__Bacteria; D_1__Firmicutes; D_2__Clostridia; D_3__Clostridiales; D_4__Ruminococcaceae; D_5__Ruminococcaceae UCG-014; D_6__uncultured bacterium
New.CleanUp.ReferenceOTU1213	1	4	0	0	0	0	0	0	0	0	0	3	0	0	0	0	0	2	0	0	0	0	0	0	0	0	0	0	0	0	0	0	D_0__Bacteria; D_1__Bacteroidetes; D_2__Bacteroidia; D_3__Bacteroidales; D_4__Bacteroidales S24-7 group; D_5__uncultured bacterium; D_6__uncultured bacterium
New.CleanUp.ReferenceOTU1224	0	0	0	0	0	11	0	0	0	0	1	5	1	0	0	0	0	1	0	0	0	0	0	0	0	0	0	0	0	0	0	0	D_0__Bacteria; D_1__Bacteroidetes; D_2__Bacteroidia; D_3__Bacteroidales; D_4__Prevotellaceae; D_5__Prevotella 1; Ambiguous_taxa
New.CleanUp.ReferenceOTU1238	0	2	0	7	0	0	0	0	0	0	3	0	0	0	0	0	0	1	0	0	0	0	0	0	0	0	0	0	0	0	0	0	D_0__Bacteria; D_1__Firmicutes; D_2__Clostridia; D_3__Clostridiales; D_4__Ruminococcaceae; D_5__Ruminococcaceae UCG-013; D_6__uncultured bacterium
New.CleanUp.ReferenceOTU1253	0	1	0	0	9	0	0	0	0	0	0	5	0	0	0	0	0	0	0	0	0	0	0	0	0	0	0	0	0	0	0	0	D_0__Bacteria; D_1__Firmicutes; D_2__Clostridia; D_3__Clostridiales; D_4__Lachnospiraceae; D_5__Lachnospiraceae NK4A136 group; D_6__uncultured bacterium
New.CleanUp.ReferenceOTU1284	0	11	2	0	0	0	0	28	0	1	0	0	0	0	16	0	1	0	0	0	2	0	0	0	0	1	0	8	1	0	0	0	D_0__Bacteria; D_1__Proteobacteria; D_2__Alphaproteobacteria; D_3__Rickettsiales; D_4__Mitochondria
New.CleanUp.ReferenceOTU1286	0	0	0	0	0	0	0	0	0	0	0	0	18	0	0	0	0	0	0	0	0	0	0	0	0	0	0	0	0	0	0	0	D_0__Bacteria; D_1__Firmicutes; D_2__Clostridia; D_3__Clostridiales; D_4__Lachnospiraceae; D_5__Roseburia; D_6__uncultured bacterium
New.CleanUp.ReferenceOTU1293	0	1	4	2	1	0	0	0	0	0	7	2	0	0	0	1	2	0	0	0	0	0	0	0	0	0	0	0	0	0	0	0	D_0__Bacteria; D_1__Bacteroidetes; D_2__Bacteroidia; D_3__Bacteroidales; D_4__Bacteroidales S24-7 group; D_5__uncultured bacterium; D_6__uncultured bacterium
New.CleanUp.ReferenceOTU1312	0	0	0	0	0	0	0	0	0	0	0	0	0	0	0	0	0	0	0	1	0	0	0	0	0	10	7	0	0	0	0	0	D_0__Bacteria; D_1__Bacteroidetes; D_2__Bacteroidia; D_3__Bacteroidales; D_4__Porphyromonadaceae; D_5__Dysgonomonas
New.CleanUp.ReferenceOTU1343	6	4	0	0	4	28	0	0	0	0	4	0	0	0	0	1	1	1	0	0	0	0	0	0	0	0	0	0	0	0	0	0	D_0__Bacteria; D_1__Bacteroidetes; D_2__Bacteroidia; D_3__Bacteroidales; D_4__Prevotellaceae; D_5__Prevotella 1; D_6__uncultured rumen bacterium
New.CleanUp.ReferenceOTU1346	0	5	13	12	0	0	0	0	0	0	0	3	3	0	0	1	5	6	0	0	0	0	0	0	0	0	0	0	0	0	0	0	D_0__Bacteria; D_1__Firmicutes; D_2__Clostridia; D_3__Clostridiales; D_4__Ruminococcaceae; D_5__Ruminococcaceae UCG-013; D_6__uncultured bacterium
New.CleanUp.ReferenceOTU1350	1	1	0	6	0	0	0	0	0	0	0	9	0	0	0	0	0	1	0	0	0	0	0	0	0	0	0	0	0	0	0	0	D_0__Bacteria; D_1__Bacteroidetes; D_2__Bacteroidia; D_3__Bacteroidales; D_4__Bacteroidales S24-7 group; D_5__uncultured bacterium; D_6__uncultured bacterium
New.CleanUp.ReferenceOTU1357	1	0	0	0	13	7	0	0	0	0	0	0	0	0	0	0	0	0	0	0	0	0	0	0	0	0	0	0	0	0	0	0	D_0__Bacteria; D_1__Bacteroidetes; D_2__Bacteroidia; D_3__Bacteroidales; D_4__Prevotellaceae; D_5__Prevotella 1
New.CleanUp.ReferenceOTU1358	0	0	0	0	0	0	0	0	0	0	0	0	0	0	0	0	0	0	0	4	0	0	0	0	0	7	2	0	0	0	0	0	D_0__Bacteria; D_1__Bacteroidetes; D_2__Bacteroidia; D_3__Bacteroidales; D_4__Porphyromonadaceae; D_5__Dysgonomonas; Ambiguous_taxa
New.CleanUp.ReferenceOTU1370	0	4	3	5	0	0	0	0	0	0	1	1	3	0	0	3	0	7	0	0	0	0	0	0	0	0	0	0	0	0	0	0	D_0__Bacteria; D_1__Firmicutes; D_2__Clostridia; D_3__Clostridiales; D_4__Ruminococcaceae; D_5__Ruminococcaceae UCG-013; D_6__uncultured bacterium
New.CleanUp.ReferenceOTU1397	0	0	0	0	0	0	5	0	0	0	0	0	0	0	0	0	0	0	0	0	0	0	0	1	0	0	0	0	7	0	0	0	D_0__Bacteria; D_1__Actinobacteria; D_2__Actinobacteria; D_3__Actinomycetales; D_4__Actinomycetaceae; D_5__Arcanobacterium
New.CleanUp.ReferenceOTU1399	0	4	3	0	0	0	0	0	0	0	0	9	0	0	0	0	0	3	0	0	0	0	0	0	0	0	0	0	0	0	0	0	D_0__Bacteria; D_1__Bacteroidetes; D_2__Bacteroidia; D_3__Bacteroidales; D_4__Bacteroidales S24-7 group; D_5__uncultured bacterium; D_6__uncultured bacterium
New.CleanUp.ReferenceOTU1405	0	0	0	0	0	0	0	0	0	0	0	0	0	0	0	0	0	0	8	8	0	0	0	0	0	0	33	0	0	0	0	0	D_0__Bacteria; D_1__Bacteroidetes; D_2__Bacteroidia; D_3__Bacteroidales; D_4__Porphyromonadaceae; D_5__Dysgonomonas; D_6__uncultured bacterium
New.CleanUp.ReferenceOTU1406	0	0	0	0	0	0	0	0	0	4	0	0	0	0	0	0	0	0	0	0	0	0	0	0	77	78	0	0	0	0	0	0	D_0__Bacteria; D_1__Proteobacteria; D_2__Gammaproteobacteria; D_3__Pseudomonadales; D_4__Pseudomonadaceae; D_5__Pseudomonas
New.CleanUp.ReferenceOTU1411	0	3	0	0	3	24	0	0	0	0	3	0	0	0	0	0	2	3	0	0	0	0	0	0	0	0	0	0	0	0	0	0	D_0__Bacteria; D_1__Bacteroidetes; D_2__Bacteroidia; D_3__Bacteroidales; D_4__Prevotellaceae; D_5__Prevotellaceae UCG-004
New.CleanUp.ReferenceOTU1414	0	1	0	0	0	17	0	0	0	0	3	0	0	0	0	0	2	0	0	0	0	0	0	0	0	0	0	0	0	0	0	0	D_0__Bacteria; D_1__Bacteroidetes; D_2__Bacteroidia; D_3__Bacteroidales; D_4__Prevotellaceae; D_5__Prevotellaceae UCG-001
New.CleanUp.ReferenceOTU1432	0	3	0	0	0	0	0	0	0	0	8	0	0	0	0	0	0	0	0	0	3	0	0	0	0	0	0	0	0	0	0	0	D_0__Bacteria; D_1__Planctomycetes; D_2__Planctomycetacia; D_3__Planctomycetales; D_4__Planctomycetaceae; D_5__Singulisphaera; D_6__uncultured bacterium
New.CleanUp.ReferenceOTU1438	0	2	0	3	0	0	0	0	0	0	6	11	0	0	0	0	0	0	0	0	0	0	0	0	0	0	0	0	0	0	0	0	D_0__Bacteria; D_1__Firmicutes; D_2__Clostridia; D_3__Clostridiales; D_4__Ruminococcaceae; D_5__Ruminiclostridium 9; D_6__uncultured bacterium
New.CleanUp.ReferenceOTU1442	0	0	0	0	0	0	0	0	0	0	0	0	0	0	0	0	0	0	4	0	0	3	28	21	0	0	0	0	0	0	0	0	D_0__Bacteria; D_1__Proteobacteria; D_2__Gammaproteobacteria; D_3__Enterobacteriales; D_4__Enterobacteriaceae; D_5__Providencia
New.CleanUp.ReferenceOTU1456	0	0	0	0	0	0	0	0	0	0	0	9	0	0	0	1	0	0	0	0	0	0	0	0	0	0	0	0	0	0	0	0	D_0__Bacteria; D_1__Actinobacteria; D_2__Coriobacteriia; D_3__Coriobacteriales; D_4__Coriobacteriaceae
New.CleanUp.ReferenceOTU1459	0	7	0	0	0	0	0	0	0	0	3	0	0	0	0	0	0	0	0	0	0	0	0	0	0	0	0	0	0	0	0	0	Unassigned
New.CleanUp.ReferenceOTU1500	1	1	1	3	0	0	0	0	0	0	0	0	2	0	0	0	1	1	0	0	0	0	0	0	0	0	0	0	0	0	0	0	D_0__Bacteria; D_1__Firmicutes; D_2__Clostridia; D_3__Clostridiales; D_4__Lachnospiraceae; D_5__Lachnoclostridium; D_6__uncultured bacterium
New.CleanUp.ReferenceOTU1504	0	0	0	0	0	0	0	0	0	0	5	10	0	0	0	0	1	2	0	0	0	0	0	0	0	0	0	0	0	0	0	0	D_0__Bacteria; D_1__Firmicutes; D_2__Clostridia; D_3__Clostridiales; D_4__Ruminococcaceae; D_5__Ruminococcaceae UCG-013; D_6__uncultured bacterium
New.CleanUp.ReferenceOTU1513	0	0	0	0	0	0	0	0	0	0	0	0	0	0	0	0	0	0	21	47	0	0	0	0	0	0	51	0	0	0	0	0	D_0__Bacteria; D_1__Bacteroidetes; D_2__Bacteroidia; D_3__Bacteroidales; D_4__Porphyromonadaceae; D_5__Dysgonomonas; D_6__uncultured bacterium
New.CleanUp.ReferenceOTU1516	0	10	8	5	8	0	0	0	0	0	3	2	6	0	0	0	17	0	0	0	0	0	0	0	0	0	0	0	2	0	6	0	Unassigned
New.CleanUp.ReferenceOTU1519	0	0	9	3	0	0	0	0	0	0	0	0	0	0	0	0	0	1	0	0	0	0	0	0	0	0	0	0	0	0	0	0	D_0__Bacteria; D_1__Firmicutes; D_2__Clostridia; D_3__Clostridiales; D_4__Ruminococcaceae; D_5__Ruminococcaceae UCG-013; D_6__uncultured bacterium
New.CleanUp.ReferenceOTU1567	0	3	0	0	5	0	0	0	0	0	5	2	0	0	0	1	0	2	0	0	0	0	0	0	0	0	0	0	0	0	0	0	D_0__Bacteria; D_1__Actinobacteria; D_2__Actinobacteria; D_3__Micrococcales; D_4__Micrococcaceae; D_5__Enteractinococcus; D_6__uncultured bacterium
New.CleanUp.ReferenceOTU1573	0	1	0	2	1	0	0	0	0	0	1	0	4	0	0	1	0	0	0	0	0	0	0	0	0	0	0	0	0	0	0	0	D_0__Bacteria; D_1__Firmicutes; D_2__Clostridia; D_3__Clostridiales; D_4__Lachnospiraceae; D_5__Lachnospiraceae NK4A136 group; D_6__uncultured bacterium
New.CleanUp.ReferenceOTU1584	0	0	0	0	9	0	0	0	0	0	0	0	0	0	0	0	0	1	0	0	0	0	0	0	0	0	0	0	0	0	0	0	D_0__Bacteria; D_1__Bacteroidetes; D_2__Bacteroidia; D_3__Bacteroidales; D_4__Bacteroidales S24-7 group; D_5__uncultured bacterium; D_6__uncultured bacterium
New.CleanUp.ReferenceOTU1590	0	26	0	8	25	0	0	0	0	0	11	12	0	0	0	8	12	6	0	0	0	0	0	0	0	0	0	0	0	0	0	0	D_0__Bacteria; D_1__Firmicutes; D_2__Erysipelotrichia; D_3__Erysipelotrichales; D_4__Erysipelotrichaceae; D_5__Faecalibaculum; D_6__uncultured bacterium
New.CleanUp.ReferenceOTU1594	0	0	0	0	0	0	0	0	0	1	0	0	0	0	0	0	0	0	1	16	0	0	0	0	0	2	4	0	0	0	0	0	D_0__Bacteria; D_1__Firmicutes; D_2__Clostridia; D_3__Clostridiales; D_4__Ruminococcaceae; D_5__uncultured; D_6__uncultured Firmicutes bacterium
New.CleanUp.ReferenceOTU1620	3	0	0	0	0	9	0	0	0	0	1	0	0	0	0	0	0	0	0	0	0	0	0	0	0	0	0	0	0	0	0	0	D_0__Bacteria; D_1__Firmicutes; D_2__Bacilli; D_3__Lactobacillales; D_4__Streptococcaceae; D_5__Streptococcus; D_6__uncultured bacterium
New.CleanUp.ReferenceOTU1621	0	1	1	0	4	0	0	0	0	0	1	4	0	0	0	0	0	1	0	0	0	0	0	0	0	0	0	0	0	0	0	0	D_0__Bacteria; D_1__Firmicutes; D_2__Clostridia; D_3__Clostridiales; D_4__Lachnospiraceae
New.CleanUp.ReferenceOTU1629	0	0	0	0	0	0	0	0	0	0	0	0	11	0	0	0	0	0	0	0	0	0	0	0	0	0	0	0	0	0	0	0	D_0__Bacteria; D_1__Firmicutes; D_2__Clostridia; D_3__Clostridiales; D_4__Lachnospiraceae
New.CleanUp.ReferenceOTU1675	0	30	0	0	0	0	0	0	0	0	96	0	0	0	0	0	0	0	0	0	22	0	0	0	0	0	0	0	0	0	0	0	Unassigned
New.CleanUp.ReferenceOTU1680	0	17	9	4	0	0	0	0	0	0	1	14	0	0	0	7	1	2	0	0	0	0	0	0	0	0	0	0	0	0	0	0	D_0__Bacteria; D_1__Firmicutes; D_2__Clostridia; D_3__Clostridiales; D_4__Ruminococcaceae; D_5__Ruminococcaceae NK4A214 group; D_6__uncultured bacterium
New.CleanUp.ReferenceOTU1712	0	0	1	8	0	0	0	0	0	0	0	0	0	0	0	0	3	3	0	0	0	0	0	0	0	0	0	0	0	0	0	0	D_0__Bacteria; D_1__Firmicutes; D_2__Bacilli; D_3__Bacillales
New.CleanUp.ReferenceOTU1716	0	19	0	0	0	0	0	0	0	0	2	0	0	0	0	0	0	0	0	0	0	0	0	0	0	0	0	0	0	0	0	0	D_0__Bacteria; D_1__Planctomycetes; D_2__Planctomycetacia; D_3__Planctomycetales; D_4__Planctomycetaceae; D_5__Singulisphaera; D_6__uncultured bacterium
New.CleanUp.ReferenceOTU1728	0	9	11	5	0	0	0	0	0	0	0	9	0	0	0	5	3	1	0	0	0	0	0	0	0	0	0	0	0	0	0	0	D_0__Bacteria; D_1__Firmicutes; D_2__Clostridia; D_3__Clostridiales; D_4__Ruminococcaceae; D_5__Anaerotruncus; D_6__uncultured bacterium
New.CleanUp.ReferenceOTU1739	0	0	0	0	0	0	0	0	0	0	0	0	15	0	0	0	0	0	0	0	0	0	0	0	0	0	0	0	0	0	0	0	D_0__Bacteria; D_1__Planctomycetes; D_2__Planctomycetacia; D_3__Planctomycetales; D_4__Planctomycetaceae; D_5__Rhodopirellula; D_6__uncultured bacterium
New.CleanUp.ReferenceOTU1751	0	0	0	0	0	0	0	162	0	0	0	0	0	67	0	0	0	0	0	0	0	0	0	0	0	0	0	0	0	65	0	0	D_0__Bacteria; D_1__Proteobacteria; D_2__Gammaproteobacteria; D_3__Enterobacteriales; D_4__Enterobacteriaceae; D_5__Candidatus Schneideria; D_6__Candidatus Schneideria nysicola
New.CleanUp.ReferenceOTU1777	0	2	0	0	0	0	0	0	0	0	20	0	0	0	0	0	0	0	0	0	0	0	0	0	0	0	0	0	0	0	0	0	Unassigned
New.CleanUp.ReferenceOTU1792	0	0	0	0	0	0	0	0	0	0	0	0	0	0	0	0	0	0	0	0	0	0	0	0	0	0	0	0	0	0	0	12	D_0__Bacteria; D_1__Proteobacteria; D_2__Gammaproteobacteria; D_3__Enterobacteriales; D_4__Enterobacteriaceae; D_5__Arsenophonus; Ambiguous_taxa
New.CleanUp.ReferenceOTU1796	0	0	0	0	0	0	0	0	0	0	0	11	0	0	0	0	0	0	0	0	0	0	0	0	0	0	0	0	0	0	0	0	D_0__Bacteria; D_1__Bacteroidetes; D_2__Sphingobacteriia; D_3__Sphingobacteriales; D_4__Chitinophagaceae; D_5__Chitinophaga; Ambiguous_taxa
New.CleanUp.ReferenceOTU1813	0	0	4	9	0	0	0	0	0	0	1	10	0	0	0	0	0	3	0	0	0	0	0	0	0	0	0	0	0	0	0	0	D_0__Bacteria; D_1__Firmicutes; D_2__Clostridia; D_3__Clostridiales; D_4__Ruminococcaceae; D_5__Anaerotruncus; D_6__uncultured bacterium
New.CleanUp.ReferenceOTU1831	3	30	21	38	26	0	0	0	0	0	19	27	0	0	0	15	33	12	0	0	0	0	0	0	0	0	0	0	0	0	0	0	D_0__Bacteria; D_1__Bacteroidetes; D_2__Bacteroidia; D_3__Bacteroidales; D_4__Bacteroidales S24-7 group; D_5__uncultured bacterium; D_6__uncultured bacterium
New.CleanUp.ReferenceOTU1842	0	3	0	0	0	0	0	0	0	0	0	10	0	0	0	0	0	4	0	0	0	0	0	0	0	0	0	0	0	0	0	0	D_0__Bacteria; D_1__Firmicutes; D_2__Clostridia; D_3__Clostridiales; D_4__Lachnospiraceae; D_5__Roseburia; D_6__uncultured bacterium
New.CleanUp.ReferenceOTU1844	5	13	25	45	17	0	0	0	0	0	19	25	3	0	0	17	2	9	0	0	0	0	0	0	0	0	0	0	0	0	0	0	D_0__Bacteria; D_1__Firmicutes; D_2__Clostridia; D_3__Clostridiales; D_4__Ruminococcaceae; D_5__Ruminococcaceae UCG-014; D_6__uncultured bacterium
New.CleanUp.ReferenceOTU1886	0	1	0	10	0	0	0	0	0	0	0	10	0	0	0	0	0	1	0	0	0	0	0	0	0	0	0	0	0	0	0	0	D_0__Bacteria; D_1__Bacteroidetes; D_2__Bacteroidia; D_3__Bacteroidales; D_4__Bacteroidales S24-7 group; D_5__uncultured bacterium; D_6__uncultured bacterium
New.CleanUp.ReferenceOTU1889	0	0	0	0	0	0	0	0	0	21	0	0	0	0	0	0	0	0	0	0	0	0	0	0	0	0	0	0	0	0	0	0	D_0__Bacteria; D_1__Proteobacteria; D_2__Alphaproteobacteria; D_3__Rhodospirillales; D_4__Acetobacteraceae; D_5__Commensalibacter; Ambiguous_taxa
New.CleanUp.ReferenceOTU1895	0	0	0	0	7	0	0	0	0	0	0	2	0	0	0	0	3	0	0	0	0	0	0	0	0	0	0	0	0	0	0	0	D_0__Bacteria; D_1__Firmicutes; D_2__Clostridia; D_3__Clostridiales; D_4__Ruminococcaceae; D_5__Ruminococcaceae UCG-013; D_6__uncultured bacterium
New.CleanUp.ReferenceOTU1903	0	5	5	3	0	0	0	0	0	0	0	10	0	0	0	0	0	1	0	0	0	0	0	0	0	0	0	0	0	0	0	0	D_0__Bacteria; D_1__Firmicutes; D_2__Clostridia; D_3__Clostridiales; D_4__Ruminococcaceae; D_5__Ruminococcaceae UCG-014; D_6__uncultured bacterium
New.CleanUp.ReferenceOTU1924	0	0	7	0	0	0	0	0	0	0	0	3	0	0	0	0	0	0	0	0	0	0	0	0	0	0	0	0	0	0	0	0	D_0__Bacteria; D_1__Bacteroidetes; D_2__Bacteroidia; D_3__Bacteroidales; D_4__Bacteroidales S24-7 group; D_5__uncultured bacterium; D_6__uncultured bacterium
New.CleanUp.ReferenceOTU1937	0	0	0	0	0	0	0	0	0	0	0	0	0	0	0	0	0	0	0	93	0	0	0	0	0	2	49	0	0	0	0	0	D_0__Bacteria; D_1__Bacteroidetes; D_2__Bacteroidia; D_3__Bacteroidales; D_4__Porphyromonadaceae; D_5__Dysgonomonas
New.CleanUp.ReferenceOTU1943	0	0	1	0	2	0	0	0	0	0	2	4	0	0	0	0	4	1	0	0	0	0	0	0	0	0	0	0	0	0	0	0	D_0__Bacteria; D_1__Bacteroidetes; D_2__Bacteroidia; D_3__Bacteroidales; D_4__Bacteroidales S24-7 group; D_5__uncultured bacterium; D_6__uncultured bacterium
New.CleanUp.ReferenceOTU1988	0	0	0	0	0	0	0	0	0	0	0	0	0	0	0	0	0	0	0	4	0	0	0	0	0	0	10	0	0	0	0	0	D_0__Bacteria; D_1__Bacteroidetes; D_2__Bacteroidia; D_3__Bacteroidales; D_4__Porphyromonadaceae; D_5__Dysgonomonas
New.CleanUp.ReferenceOTU2004	0	0	0	0	0	0	0	0	0	0	0	0	0	0	0	0	0	0	0	0	0	0	0	0	0	0	0	0	0	0	16	0	D_0__Bacteria; D_1__Bacteroidetes; D_2__Cytophagia; D_3__Cytophagales; D_4__Cytophagaceae; D_5__Spirosoma; D_6__uncultured bacterium
New.CleanUp.ReferenceOTU2006	0	0	0	8	0	0	0	0	0	0	3	0	0	0	0	0	0	0	0	0	0	0	0	0	0	0	0	0	0	0	0	0	D_0__Bacteria; D_1__Firmicutes; D_2__Clostridia; D_3__Clostridiales; D_4__Ruminococcaceae; D_5__Ruminococcaceae UCG-013; D_6__uncultured bacterium
New.CleanUp.ReferenceOTU2037	0	0	0	0	0	0	0	0	0	0	0	0	0	0	0	0	0	0	0	16	0	0	0	0	0	0	6	0	0	0	0	0	D_0__Bacteria; D_1__Bacteroidetes; D_2__Bacteroidia; D_3__Bacteroidales; D_4__Porphyromonadaceae; D_5__Dysgonomonas
New.CleanUp.ReferenceOTU2062	1	0	1	0	4	4	0	0	0	0	0	0	0	0	0	0	0	1	0	0	0	0	0	0	0	0	0	0	0	0	0	0	D_0__Bacteria; D_1__Bacteroidetes; D_2__Bacteroidia; D_3__Bacteroidales; D_4__Prevotellaceae; D_5__Prevotella 1
New.CleanUp.ReferenceOTU2067	0	0	0	0	0	0	0	0	0	0	0	0	0	0	0	0	0	0	1	4	0	0	0	0	0	0	18	0	0	0	0	0	D_0__Bacteria; D_1__Bacteroidetes; D_2__Flavobacteriia; D_3__Flavobacteriales; D_4__Flavobacteriaceae; D_5__Chryseobacterium; Ambiguous_taxa
New.CleanUp.ReferenceOTU2078	0	5	1	3	0	0	0	5	0	3	1	0	3	0	7	3	4	0	0	0	0	0	0	0	5	6	0	16	2	0	7	0	D_0__Bacteria; D_1__Proteobacteria; D_2__Alphaproteobacteria; D_3__Rickettsiales; D_4__Mitochondria
New.CleanUp.ReferenceOTU2081	0	4	0	8	0	0	0	0	0	0	0	6	0	0	0	0	1	5	0	0	0	0	0	0	0	0	0	0	0	0	0	0	D_0__Bacteria; D_1__Bacteroidetes; D_2__Bacteroidia; D_3__Bacteroidales; D_4__Bacteroidales S24-7 group; D_5__uncultured bacterium; D_6__uncultured bacterium
New.CleanUp.ReferenceOTU2088	0	0	1	0	0	7	26	0	0	0	1	0	0	0	0	0	0	0	3	1	5	7	20	15	0	0	0	0	0	0	0	0	D_0__Bacteria; D_1__Proteobacteria; D_2__Gammaproteobacteria; D_3__Enterobacteriales; D_4__Enterobacteriaceae; D_5__Serratia
New.CleanUp.ReferenceOTU2096	0	8	0	0	0	0	0	0	0	0	0	0	0	0	0	0	0	0	0	0	2	0	0	0	0	0	0	0	0	0	0	0	D_0__Bacteria; D_1__Proteobacteria; D_2__Alphaproteobacteria; D_3__Rhodospirillales; D_4__Acetobacteraceae; D_5__Acidiphilium; D_6__uncultured bacterium
New.CleanUp.ReferenceOTU2106	0	49	0	0	0	0	0	0	0	0	35	0	0	0	0	0	0	0	0	0	7	0	0	0	0	0	0	0	0	0	0	0	Unassigned
New.CleanUp.ReferenceOTU2122	2	5	0	0	0	10	0	0	0	0	1	0	0	0	0	0	2	1	0	0	0	0	0	0	0	0	0	0	0	0	0	0	D_0__Bacteria; D_1__Bacteroidetes; D_2__Bacteroidia; D_3__Bacteroidales; D_4__Prevotellaceae; D_5__Prevotella 1; Ambiguous_taxa
New.CleanUp.ReferenceOTU2169	2	2	2	2	3	0	0	0	0	0	0	4	0	0	0	4	1	5	0	0	0	0	0	0	0	0	0	0	0	0	0	0	D_0__Bacteria; D_1__Firmicutes; D_2__Clostridia; D_3__Clostridiales; D_4__Lachnospiraceae; D_5__uncultured; D_6__uncultured bacterium
New.CleanUp.ReferenceOTU2187	0	0	4	0	0	0	0	0	0	0	0	0	0	0	0	7	0	0	0	0	0	0	0	0	0	0	0	0	0	0	0	0	D_0__Bacteria; D_1__Firmicutes; D_2__Clostridia; D_3__Clostridiales; D_4__Ruminococcaceae; D_5__Ruminococcaceae UCG-013; D_6__uncultured bacterium
New.CleanUp.ReferenceOTU2188	0	0	0	0	0	0	0	0	0	0	0	0	0	0	0	0	0	0	0	115	0	0	0	0	0	10	98	0	0	0	0	0	D_0__Bacteria; D_1__Bacteroidetes; D_2__Bacteroidia; D_3__Bacteroidales; D_4__Porphyromonadaceae; D_5__Dysgonomonas
New.CleanUp.ReferenceOTU2191	2	8	6	4	0	0	0	0	0	0	2	8	0	0	0	2	2	3	0	0	0	0	0	0	0	0	0	0	0	0	0	0	D_0__Bacteria; D_1__Firmicutes; D_2__Clostridia; D_3__Clostridiales; D_4__Lachnospiraceae; D_5__Lachnospiraceae NK4A136 group; D_6__uncultured bacterium
New.CleanUp.ReferenceOTU2195	0	1	0	0	0	0	0	0	0	0	0	0	24	0	0	0	0	0	0	0	0	0	0	0	0	0	0	0	0	0	0	0	D_0__Bacteria; D_1__Firmicutes; D_2__Clostridia; D_3__Clostridiales; D_4__Lachnospiraceae
New.CleanUp.ReferenceOTU2196	0	0	0	5	2	3	0	0	0	0	0	0	0	0	0	0	0	0	0	0	0	0	0	0	0	0	0	0	0	0	0	0	D_0__Bacteria; D_1__Bacteroidetes; D_2__Bacteroidia; D_3__Bacteroidales; D_4__Prevotellaceae; D_5__Prevotellaceae UCG-004
New.CleanUp.ReferenceOTU2197	0	0	0	1	2	0	0	0	0	0	4	2	0	0	0	1	1	1	0	0	0	0	0	0	0	0	0	0	0	0	0	0	D_0__Bacteria; D_1__Bacteroidetes; D_2__Bacteroidia; D_3__Bacteroidales; D_4__Bacteroidales S24-7 group; D_5__uncultured bacterium; D_6__uncultured bacterium
New.CleanUp.ReferenceOTU2211	0	7	2	0	0	0	0	0	0	0	0	5	0	0	0	0	0	0	0	0	0	0	0	0	0	0	0	0	0	0	0	0	Unassigned
New.CleanUp.ReferenceOTU2219	0	0	0	0	0	0	0	0	0	0	0	0	0	0	0	0	0	0	1	12	0	0	0	0	8	29	37	0	0	0	0	0	D_0__Bacteria; D_1__Proteobacteria; D_2__Gammaproteobacteria; D_3__Orbales; D_4__Orbaceae; D_5__Gilliamella
New.CleanUp.ReferenceOTU2232	0	5	0	0	0	0	0	0	0	0	15	0	0	0	0	0	0	0	0	0	1	0	0	0	0	0	0	0	0	0	0	0	D_0__Bacteria; D_1__Actinobacteria; D_2__Actinobacteria; D_3__Corynebacteriales
New.CleanUp.ReferenceOTU2240	0	33	18	0	2	0	0	0	0	0	0	7	0	0	0	12	6	12	0	0	0	0	0	0	0	0	0	0	0	0	0	0	D_0__Bacteria; D_1__Firmicutes; D_2__Clostridia; D_3__Clostridiales; D_4__Ruminococcaceae; D_5__Ruminococcaceae UCG-014; D_6__uncultured bacterium
New.CleanUp.ReferenceOTU2250	0	0	0	0	0	0	0	0	0	0	0	13	0	0	0	0	0	1	0	0	0	0	0	0	0	0	0	0	0	0	0	0	D_0__Bacteria; D_1__Bacteroidetes; D_2__Bacteroidia; D_3__Bacteroidales; D_4__Bacteroidales S24-7 group; D_5__uncultured bacterium; D_6__uncultured bacterium
New.CleanUp.ReferenceOTU2254	0	8	1	4	6	0	0	0	0	0	1	4	0	0	0	7	1	4	0	0	0	0	0	0	0	0	0	0	0	0	0	0	D_0__Bacteria; D_1__Firmicutes; D_2__Clostridia; D_3__Clostridiales; D_4__Ruminococcaceae
New.CleanUp.ReferenceOTU2296	0	3	0	0	0	0	0	0	0	0	0	4	0	0	0	2	1	2	0	0	0	0	0	0	0	0	0	0	0	0	0	0	D_0__Bacteria; D_1__Bacteroidetes; D_2__Bacteroidia; D_3__Bacteroidales; D_4__Bacteroidales S24-7 group; D_5__uncultured bacterium; D_6__uncultured bacterium
New.CleanUp.ReferenceOTU2297	16	0	7	0	1	0	0	1	15	3	0	5	6	0	0	1	7	4	0	0	2	0	0	0	0	0	0	0	0	0	0	0	D_0__Bacteria; D_1__Tenericutes; D_2__Mollicutes; D_3__Mycoplasmatales; D_4__Mycoplasmataceae; D_5__uncultured; D_6__uncultured rumen bacterium
New.CleanUp.ReferenceOTU2302	0	6	6	3	8	0	0	0	0	0	2	8	0	0	0	8	0	4	0	0	0	0	0	0	0	0	0	0	0	0	0	0	D_0__Bacteria; D_1__Firmicutes; D_2__Clostridia; D_3__Clostridiales; D_4__Ruminococcaceae; D_5__Ruminococcaceae UCG-014
New.CleanUp.ReferenceOTU2313	0	0	9	0	0	0	0	0	0	0	0	11	0	0	0	5	0	0	0	0	0	0	0	0	0	0	0	0	0	0	0	0	D_0__Bacteria; D_1__Firmicutes; D_2__Clostridia; D_3__Clostridiales; D_4__Christensenellaceae; D_5__Christensenellaceae R-7 group; D_6__uncultured rumen bacterium
New.CleanUp.ReferenceOTU2318	0	0	17	2	0	0	0	0	0	0	0	0	0	0	0	0	0	0	0	0	0	0	0	0	0	0	0	0	0	0	0	0	Unassigned
New.CleanUp.ReferenceOTU2329	0	5	2	1	0	0	0	0	0	0	1	1	0	0	0	0	0	1	0	0	0	0	0	0	0	0	0	0	0	0	0	0	D_0__Bacteria; D_1__Actinobacteria; D_2__Coriobacteriia; D_3__Coriobacteriales; D_4__Coriobacteriaceae
New.CleanUp.ReferenceOTU2334	0	1	1	0	0	0	0	0	0	0	0	10	0	0	0	0	0	0	0	0	0	0	0	0	0	0	0	0	0	0	0	0	D_0__Bacteria; D_1__Firmicutes; D_2__Clostridia; D_3__Clostridiales; D_4__Ruminococcaceae; D_5__Ruminococcaceae UCG-014; D_6__uncultured bacterium
New.CleanUp.ReferenceOTU2340	3	0	0	0	2	6	0	0	0	0	0	0	0	0	0	0	0	0	0	0	0	0	0	0	0	0	0	0	0	0	0	0	D_0__Bacteria; D_1__Bacteroidetes; D_2__Bacteroidia; D_3__Bacteroidales; D_4__Prevotellaceae; D_5__Prevotella 1; D_6__uncultured rumen bacterium
New.CleanUp.ReferenceOTU2344	0	3	0	0	0	0	0	0	0	0	8	0	0	0	0	0	0	5	0	0	0	0	0	0	0	0	0	0	0	0	0	0	D_0__Bacteria; D_1__Bacteroidetes; D_2__Bacteroidia; D_3__Bacteroidales; D_4__Bacteroidales S24-7 group; D_5__uncultured bacterium; D_6__uncultured bacterium
New.CleanUp.ReferenceOTU2387	0	3	6	2	4	0	0	0	0	0	2	1	0	0	0	6	1	3	0	0	0	0	0	0	0	0	0	0	0	0	0	0	D_0__Bacteria; D_1__Firmicutes; D_2__Clostridia; D_3__Clostridiales; D_4__Lachnospiraceae; D_5__Coprococcus 1; D_6__uncultured bacterium
New.CleanUp.ReferenceOTU2419	1	2	1	1	0	0	0	0	0	0	0	7	0	0	0	3	0	6	0	0	0	0	0	0	0	0	0	0	0	0	0	0	D_0__Bacteria; D_1__Firmicutes; D_2__Clostridia; D_3__Clostridiales; D_4__Ruminococcaceae; D_5__Ruminococcaceae UCG-014; D_6__uncultured bacterium
New.CleanUp.ReferenceOTU2434	0	4	3	15	0	0	0	0	0	0	1	0	0	0	0	4	4	0	0	0	0	0	0	0	0	0	0	0	0	0	0	0	D_0__Bacteria; D_1__Firmicutes; D_2__Clostridia; D_3__Clostridiales; D_4__Ruminococcaceae; D_5__Ruminococcaceae UCG-013; D_6__uncultured bacterium
New.CleanUp.ReferenceOTU2463	1	3	0	0	0	10	0	0	0	0	1	0	0	0	0	0	1	0	0	0	0	0	0	0	0	0	0	0	0	0	0	0	D_0__Bacteria; D_1__Bacteroidetes; D_2__Bacteroidia; D_3__Bacteroidales; D_4__Prevotellaceae; D_5__Prevotella 1; D_6__uncultured rumen bacterium
New.CleanUp.ReferenceOTU2470	0	0	0	0	0	9	0	0	0	0	0	0	0	0	0	0	1	0	0	0	0	0	0	0	0	0	0	0	0	0	0	0	D_0__Bacteria; D_1__Bacteroidetes; D_2__Bacteroidia; D_3__Bacteroidales; D_4__Prevotellaceae; D_5__Prevotella 1; D_6__uncultured bacterium
New.CleanUp.ReferenceOTU2492	0	0	0	0	0	0	0	0	0	0	0	0	13	0	0	0	0	0	0	0	0	0	0	0	0	0	0	0	0	0	0	0	D_0__Bacteria; D_1__Planctomycetes; D_2__Planctomycetacia; D_3__Planctomycetales; D_4__Planctomycetaceae; D_5__uncultured; D_6__uncultured bacterium
New.CleanUp.ReferenceOTU2506	0	2	0	7	1	0	0	0	0	0	1	5	0	0	0	0	1	2	0	0	0	0	0	0	0	0	0	0	0	0	0	0	D_0__Bacteria; D_1__Firmicutes; D_2__Clostridia; D_3__Clostridiales; D_4__Ruminococcaceae; D_5__Ruminococcaceae UCG-013; D_6__uncultured bacterium
New.CleanUp.ReferenceOTU2512	1	1	0	8	16	0	0	0	0	0	0	0	0	0	0	0	0	0	0	0	0	0	0	0	0	0	0	0	0	0	0	0	Unassigned
New.CleanUp.ReferenceOTU2529	0	0	0	0	0	0	0	0	0	1	0	0	0	0	0	0	0	0	9	44	0	0	0	0	0	4	3	0	0	0	0	0	D_0__Bacteria; D_1__Firmicutes; D_2__Clostridia; D_3__Clostridiales; D_4__Ruminococcaceae; D_5__Ruminiclostridium 6
New.CleanUp.ReferenceOTU2531	0	0	0	0	0	0	0	0	0	0	0	0	0	0	0	0	0	0	8	1	0	0	0	0	5	0	5	0	0	0	0	0	D_0__Bacteria; D_1__Bacteroidetes; D_2__Bacteroidia; D_3__Bacteroidales; D_4__Porphyromonadaceae; D_5__Dysgonomonas
New.CleanUp.ReferenceOTU2532	0	0	0	0	0	0	0	7	0	0	0	0	0	3	0	0	0	0	0	0	0	0	1	0	0	0	0	0	0	2	0	0	D_0__Bacteria; D_1__Proteobacteria; D_2__Alphaproteobacteria; D_3__Rickettsiales; D_4__Anaplasmataceae; D_5__Wolbachia
New.CleanUp.ReferenceOTU2547	1	31	14	15	2	0	0	0	0	0	7	28	0	0	0	14	1	12	0	0	0	0	0	0	0	0	0	0	0	0	0	0	D_0__Bacteria; D_1__Firmicutes; D_2__Clostridia; D_3__Clostridiales; D_4__Ruminococcaceae; D_5__Ruminococcaceae UCG-014; D_6__uncultured bacterium
New.CleanUp.ReferenceOTU2582	0	0	4	2	0	0	0	0	0	0	3	3	0	0	0	2	0	3	0	0	0	0	0	0	0	0	0	0	0	0	0	0	D_0__Bacteria; D_1__Bacteroidetes; D_2__Bacteroidia; D_3__Bacteroidales; D_4__Bacteroidaceae; D_5__Bacteroides; D_6__uncultured bacterium
New.CleanUp.ReferenceOTU2587	0	3	0	0	0	0	0	0	0	0	2	7	0	0	0	0	0	1	0	0	0	0	0	0	0	0	0	0	0	0	0	0	D_0__Bacteria; D_1__Firmicutes; D_2__Clostridia; D_3__Clostridiales; D_4__Ruminococcaceae; D_5__Ruminococcaceae UCG-013; D_6__uncultured bacterium
New.CleanUp.ReferenceOTU2635	0	0	18	0	0	0	0	0	0	0	0	0	0	0	0	0	0	0	0	0	0	0	0	0	0	0	0	0	0	0	0	0	Unassigned
New.CleanUp.ReferenceOTU2658	0	0	0	2	0	0	0	0	0	0	1	0	4	0	0	4	0	1	0	0	0	0	0	0	0	0	0	0	0	0	0	0	D_0__Bacteria; D_1__Bacteroidetes; D_2__Bacteroidia; D_3__Bacteroidales; D_4__Bacteroidales S24-7 group; D_5__uncultured bacterium; D_6__uncultured bacterium
New.CleanUp.ReferenceOTU2666	0	0	0	0	2	9	0	0	0	0	0	0	0	0	0	1	0	0	0	0	0	0	0	0	0	0	0	0	0	0	0	0	D_0__Bacteria; D_1__Spirochaetae; D_2__Spirochaetes; D_3__Spirochaetales; D_4__Spirochaetaceae; D_5__Treponema 2
New.CleanUp.ReferenceOTU2686	0	0	0	0	0	0	0	0	0	0	0	0	0	0	0	0	0	0	0	12	0	0	0	0	0	0	12	0	0	0	0	0	D_0__Bacteria; D_1__Bacteroidetes; D_2__Bacteroidia; D_3__Bacteroidales; D_4__Porphyromonadaceae; D_5__Dysgonomonas
New.CleanUp.ReferenceOTU2690	0	0	1	0	0	0	0	0	0	197	0	0	0	0	0	0	0	0	0	223	0	0	0	0	153	101	196	0	0	0	0	0	D_0__Bacteria; D_1__Proteobacteria; D_2__Gammaproteobacteria; D_3__Pseudomonadales; D_4__Pseudomonadaceae; D_5__Pseudomonas
New.CleanUp.ReferenceOTU2692	0	0	4	0	0	0	0	0	0	0	0	0	0	0	0	4	3	0	0	0	0	0	0	0	0	0	0	0	0	0	0	0	D_0__Bacteria; D_1__Firmicutes; D_2__Clostridia; D_3__Clostridiales; D_4__Lachnospiraceae; D_5__Blautia; D_6__uncultured bacterium
New.CleanUp.ReferenceOTU2701	0	3	4	0	0	0	0	0	0	0	3	0	0	0	0	0	0	0	0	0	0	0	0	0	0	0	0	0	0	0	0	0	D_0__Bacteria; D_1__Planctomycetes; D_2__Planctomycetacia; D_3__Planctomycetales; D_4__Planctomycetaceae; D_5__Singulisphaera; D_6__uncultured bacterium
New.CleanUp.ReferenceOTU2702	0	0	0	0	0	0	0	0	0	0	0	0	0	0	0	0	0	0	3	113	0	0	0	0	0	0	22	0	0	0	0	0	D_0__Bacteria; D_1__Firmicutes; D_2__Clostridia; D_3__Clostridiales; D_4__Ruminococcaceae; D_5__Candidatus Soleaferrea
New.CleanUp.ReferenceOTU2720	2	5	3	2	0	0	0	0	0	0	5	5	5	0	0	1	0	2	0	0	0	0	0	0	0	0	0	0	0	0	0	0	D_0__Bacteria; D_1__Firmicutes; D_2__Clostridia; D_3__Clostridiales; D_4__Lachnospiraceae; D_5__uncultured; D_6__uncultured bacterium
New.CleanUp.ReferenceOTU2729	0	0	6	0	0	0	0	0	0	0	0	6	0	0	0	0	0	0	0	0	0	0	0	0	0	0	0	0	0	0	0	0	D_0__Bacteria; D_1__Firmicutes; D_2__Clostridia; D_3__Clostridiales; D_4__Peptostreptococcaceae; D_5__Peptoclostridium; D_6__uncultured bacterium
New.CleanUp.ReferenceOTU2741	0	0	0	0	0	0	2	0	0	0	0	0	0	0	0	0	0	0	0	1	0	2	6	6	0	0	0	0	0	0	0	0	D_0__Bacteria; D_1__Firmicutes; D_2__Bacilli; D_3__Lactobacillales; D_4__Leuconostocaceae; D_5__Weissella; D_6__Weissella viridescens
New.CleanUp.ReferenceOTU2779	0	0	1	1	2	0	0	0	0	0	2	3	0	0	0	1	3	3	0	0	0	0	0	0	0	0	0	0	0	0	0	0	D_0__Bacteria; D_1__Firmicutes; D_2__Clostridia; D_3__Clostridiales; D_4__Ruminococcaceae; D_5__Ruminococcaceae UCG-005; D_6__uncultured bacterium
New.CleanUp.ReferenceOTU2781	0	0	0	0	0	0	0	0	0	0	0	0	0	0	0	0	0	0	4	14	0	0	0	0	0	0	3	0	0	0	0	0	D_0__Bacteria; D_1__Firmicutes; D_2__Clostridia; D_3__Clostridiales; D_4__Ruminococcaceae; D_5__uncultured; D_6__uncultured Firmicutes bacterium
New.CleanUp.ReferenceOTU2787	0	0	0	0	0	0	0	0	0	0	0	0	0	0	0	0	0	0	1	0	0	0	0	0	32	4	1	0	0	0	0	0	D_0__Bacteria; D_1__Bacteroidetes; D_2__Bacteroidia; D_3__Bacteroidales; D_4__Porphyromonadaceae; D_5__Dysgonomonas
New.CleanUp.ReferenceOTU2802	0	0	0	1	0	0	0	0	0	0	2	3	0	0	0	3	0	2	0	0	0	0	0	0	0	0	0	0	0	0	0	0	D_0__Bacteria; D_1__Firmicutes; D_2__Clostridia; D_3__Clostridiales; D_4__Ruminococcaceae
New.CleanUp.ReferenceOTU2803	0	0	0	0	0	0	0	0	0	0	0	10	0	0	0	1	0	0	0	0	0	0	0	0	0	0	0	0	0	0	0	0	D_0__Bacteria; D_1__Firmicutes; D_2__Clostridia; D_3__Clostridiales; D_4__Ruminococcaceae; D_5__Anaerotruncus
New.CleanUp.ReferenceOTU2804	0	4	1	0	1	0	0	0	0	0	0	3	0	0	0	2	0	0	0	0	0	0	0	0	0	0	0	0	0	0	0	0	D_0__Bacteria; D_1__Actinobacteria; D_2__Actinobacteria; D_3__Micrococcales; D_4__Micrococcaceae; D_5__Glutamicibacter
New.CleanUp.ReferenceOTU2806	0	1	0	0	0	0	0	0	0	0	1	0	0	0	0	1	1	10	0	0	0	0	0	0	0	0	0	0	0	0	0	0	Unassigned
New.CleanUp.ReferenceOTU2824	0	7	0	0	0	0	0	0	0	0	3	0	0	0	0	0	0	0	0	0	0	0	0	0	0	0	0	0	0	0	0	0	D_0__Bacteria; D_1__Proteobacteria; D_2__Alphaproteobacteria; D_3__Rickettsiales; D_4__Mitochondria; D_5__Annulohypoxylon stygium; D_6__Annulohypoxylon stygium
New.CleanUp.ReferenceOTU2830	0	1	0	0	1	5	0	0	0	0	0	1	0	0	0	2	0	0	0	0	0	0	0	0	0	0	0	0	0	0	0	0	D_0__Bacteria; D_1__Bacteroidetes; D_2__Bacteroidia; D_3__Bacteroidales; D_4__Prevotellaceae; D_5__Prevotella 1; Ambiguous_taxa
New.CleanUp.ReferenceOTU2868	0	0	0	0	5	10	0	0	0	0	3	2	0	0	0	0	1	1	0	0	0	0	0	0	0	0	0	0	0	0	0	0	D_0__Bacteria; D_1__Bacteroidetes; D_2__Bacteroidia; D_3__Bacteroidales; D_4__Prevotellaceae; D_5__Prevotella 1; D_6__uncultured rumen bacterium
New.CleanUp.ReferenceOTU2870	0	5	4	10	0	0	0	0	0	0	7	4	7	0	0	8	4	3	0	0	0	0	0	0	0	0	0	0	0	0	0	0	D_0__Bacteria; D_1__Firmicutes; D_2__Clostridia; D_3__Clostridiales; D_4__Ruminococcaceae; D_5__Anaerotruncus; D_6__uncultured bacterium
New.CleanUp.ReferenceOTU2883	0	0	0	0	0	0	0	0	0	0	0	8	0	0	0	0	0	3	0	0	0	0	0	0	0	0	0	0	0	0	0	0	D_0__Bacteria; D_1__Firmicutes; D_2__Clostridia; D_3__Clostridiales; D_4__Lachnospiraceae; D_5__Lachnospiraceae UCG-006; D_6__uncultured bacterium
New.CleanUp.ReferenceOTU2887	0	0	0	0	0	2	0	0	0	0	0	0	0	0	0	0	475	0	0	0	0	0	0	0	0	0	0	0	0	0	0	0	D_0__Bacteria; D_1__Proteobacteria; D_2__Betaproteobacteria; D_3__Burkholderiales; D_4__Oxalobacteraceae; D_5__Candidatus Nasuia; D_6__beta proteobacterium endosymbiont of Nesophrosyne sp.
New.CleanUp.ReferenceOTU2888	0	2	0	0	0	0	0	0	0	0	1	6	0	0	0	1	4	2	0	0	0	0	0	0	0	0	0	0	0	0	0	0	D_0__Bacteria; D_1__Firmicutes; D_2__Clostridia; D_3__Clostridiales; D_4__Lachnospiraceae; D_5__uncultured; D_6__uncultured bacterium
New.CleanUp.ReferenceOTU2891	0	3	4	1	12	0	0	0	0	0	1	0	0	0	0	1	0	2	0	0	0	0	0	0	0	0	0	0	0	0	0	0	D_0__Bacteria; D_1__Firmicutes; D_2__Clostridia; D_3__Clostridiales; D_4__Lachnospiraceae
New.CleanUp.ReferenceOTU2905	13	2	2	4	4	1	0	0	0	0	1	1	18	0	0	9	13	2	0	0	0	0	0	0	0	0	0	0	0	0	0	0	D_0__Bacteria; D_1__Firmicutes; D_2__Clostridia; D_3__Clostridiales; D_4__Lachnospiraceae; D_5__Lachnospiraceae NK4A136 group; D_6__uncultured organism
New.CleanUp.ReferenceOTU2910	0	3	0	0	2	0	0	0	0	0	0	0	0	0	0	0	5	0	0	0	0	0	0	0	0	0	0	0	0	0	0	0	D_0__Bacteria; D_1__Firmicutes; D_2__Clostridia; D_3__Clostridiales; D_4__Ruminococcaceae; D_5__Ruminococcaceae UCG-014; D_6__uncultured bacterium
New.CleanUp.ReferenceOTU2912	0	0	0	0	4	5	0	0	0	0	0	0	0	0	0	0	4	0	0	0	0	0	0	0	0	0	0	0	0	0	0	0	D_0__Bacteria; D_1__Bacteroidetes; D_2__Bacteroidia; D_3__Bacteroidales; D_4__Prevotellaceae; D_5__Prevotella 1
New.CleanUp.ReferenceOTU2920	0	4	3	1	0	0	0	0	0	0	0	8	0	0	0	0	0	1	0	0	0	0	0	0	0	0	0	0	0	0	0	0	D_0__Bacteria; D_1__Firmicutes; D_2__Clostridia; D_3__Clostridiales; D_4__Lachnospiraceae; D_5__uncultured; D_6__uncultured bacterium
New.CleanUp.ReferenceOTU2929	0	2	6	2	0	0	0	0	0	0	4	6	0	0	0	1	0	0	0	0	0	0	0	0	0	0	0	0	0	0	0	0	D_0__Bacteria; D_1__Firmicutes; D_2__Clostridia; D_3__Clostridiales; D_4__Lachnospiraceae; D_5__Lachnospiraceae NK4A136 group; D_6__uncultured bacterium
New.CleanUp.ReferenceOTU2945	0	4	0	0	0	0	0	0	0	0	5	0	0	0	0	0	4	2	0	0	0	0	0	0	0	0	0	0	0	0	0	0	D_0__Bacteria; D_1__Firmicutes; D_2__Clostridia; D_3__Clostridiales; D_4__Lachnospiraceae; D_5__uncultured
New.CleanUp.ReferenceOTU2973	0	5	0	0	0	0	0	0	0	0	42	0	0	0	0	0	0	0	0	0	2	0	0	0	0	0	0	0	0	0	0	0	Unassigned
New.CleanUp.ReferenceOTU2986	0	2	0	0	0	0	0	0	0	0	0	0	25	0	0	0	0	0	0	0	0	0	0	0	0	0	0	0	0	0	0	0	D_0__Bacteria; D_1__Bacteroidetes; D_2__Bacteroidia; D_3__Bacteroidales; D_4__Bacteroidales S24-7 group; D_5__uncultured bacterium; D_6__uncultured bacterium
New.CleanUp.ReferenceOTU3015	0	2	3	6	0	0	0	0	0	0	4	2	0	0	0	0	6	4	0	0	0	0	0	0	0	0	0	0	0	0	0	0	D_0__Bacteria; D_1__Firmicutes; D_2__Clostridia; D_3__Clostridiales; D_4__Lachnospiraceae; D_5__Roseburia; D_6__uncultured bacterium
New.CleanUp.ReferenceOTU3038	0	42	0	0	0	0	0	0	0	0	0	0	0	0	0	0	0	0	0	0	1	0	0	0	0	0	0	0	0	0	0	0	D_0__Bacteria; D_1__Planctomycetes; D_2__Planctomycetacia; D_3__Planctomycetales; D_4__Planctomycetaceae; D_5__Singulisphaera; D_6__uncultured bacterium
New.CleanUp.ReferenceOTU3065	0	0	0	0	0	0	0	0	0	0	0	0	0	0	0	0	0	0	3	20	0	0	0	0	0	0	8	0	0	0	0	0	D_0__Bacteria; D_1__Bacteroidetes; D_2__Bacteroidia; D_3__Bacteroidales; D_4__Porphyromonadaceae; D_5__Dysgonomonas; D_6__uncultured bacterium
New.CleanUp.ReferenceOTU3070	0	3	6	0	0	0	0	0	0	0	0	7	0	0	0	0	0	2	0	0	0	0	0	0	0	0	0	0	0	0	0	0	D_0__Bacteria; D_1__Bacteroidetes; D_2__Bacteroidia; D_3__Bacteroidales; D_4__Porphyromonadaceae; D_5__Parabacteroides; D_6__uncultured bacterium
New.CleanUp.ReferenceOTU3074	8	33	34	28	6	0	0	0	0	0	26	45	16	0	0	16	6	30	0	0	0	0	0	0	0	0	0	0	0	0	0	0	D_0__Bacteria; D_1__Firmicutes; D_2__Clostridia; D_3__Clostridiales; D_4__Ruminococcaceae; D_5__Ruminococcaceae UCG-014; D_6__uncultured bacterium
New.CleanUp.ReferenceOTU3087	1	2	5	0	0	0	0	0	0	0	1	7	0	0	0	3	0	8	0	0	0	0	0	0	0	0	0	0	0	0	0	0	D_0__Bacteria; D_1__Bacteroidetes; D_2__Bacteroidia; D_3__Bacteroidales; D_4__Bacteroidales S24-7 group; D_5__uncultured bacterium; D_6__uncultured bacterium
New.CleanUp.ReferenceOTU3089	0	0	0	0	0	0	0	0	0	0	0	0	0	0	0	0	0	0	0	0	0	0	7	10	0	0	0	0	0	0	0	0	D_0__Bacteria; D_1__Proteobacteria; D_2__Gammaproteobacteria; D_3__Pseudomonadales; D_4__Pseudomonadaceae; D_5__Pseudomonas; Ambiguous_taxa
New.CleanUp.ReferenceOTU3134	0	4	2	1	0	0	0	0	0	0	0	3	0	0	0	0	0	0	0	0	0	0	0	0	0	0	0	0	0	0	0	0	D_0__Bacteria; D_1__Firmicutes; D_2__Bacilli; D_3__Bacillales; D_4__Staphylococcaceae; D_5__Staphylococcus; D_6__uncultured bacterium
New.CleanUp.ReferenceOTU3185	0	0	0	0	0	0	0	0	0	0	10	0	0	0	0	0	0	0	0	0	0	0	0	0	0	0	0	0	0	0	0	0	D_0__Bacteria; D_1__Proteobacteria; D_2__Alphaproteobacteria; D_3__Rhizobiales; D_4__Methylobacteriaceae; D_5__Methylobacterium
New.CleanUp.ReferenceOTU3191	0	0	0	0	0	0	0	0	0	0	0	0	0	0	0	0	0	0	0	5	0	0	0	0	0	0	6	0	0	0	0	0	D_0__Bacteria; D_1__Bacteroidetes; D_2__Bacteroidia; D_3__Bacteroidales; D_4__Porphyromonadaceae; D_5__Dysgonomonas
New.CleanUp.ReferenceOTU3196	0	0	0	0	0	0	0	0	0	0	0	0	0	0	0	0	0	0	18	435	0	0	0	0	0	1	103	0	0	0	0	0	D_0__Bacteria; D_1__Bacteroidetes; D_2__Bacteroidia; D_3__Bacteroidales; D_4__Porphyromonadaceae; D_5__Dysgonomonas; D_6__uncultured bacterium
New.CleanUp.ReferenceOTU3203	3	0	0	0	6	0	0	0	0	0	0	1	0	0	0	0	0	1	0	0	0	0	0	0	0	0	0	0	0	0	0	0	D_0__Bacteria; D_1__Firmicutes; D_2__Clostridia; D_3__Clostridiales; D_4__Lachnospiraceae; D_5__Blautia; D_6__uncultured bacterium
New.CleanUp.ReferenceOTU3206	0	5	13	9	3	0	0	0	0	0	10	29	0	0	0	9	34	26	0	0	0	0	0	0	0	0	0	0	0	0	0	0	D_0__Bacteria; D_1__Bacteroidetes; D_2__Bacteroidia; D_3__Bacteroidales; D_4__Bacteroidales S24-7 group; D_5__uncultured bacterium; D_6__uncultured bacterium
New.CleanUp.ReferenceOTU3264	0	0	0	0	0	0	0	0	0	0	0	0	0	0	0	0	0	0	2	64	0	0	0	0	0	0	5	0	0	0	0	0	D_0__Bacteria; D_1__Firmicutes; D_2__Clostridia; D_3__Clostridiales; D_4__Christensenellaceae; D_5__Christensenellaceae R-7 group; D_6__uncultured bacterium
New.CleanUp.ReferenceOTU3277	0	31	0	0	0	0	0	0	0	0	0	0	0	0	0	0	0	0	0	0	3	0	0	0	0	0	0	0	0	0	0	0	Unassigned
New.CleanUp.ReferenceOTU3278	0	0	0	23	0	0	0	0	0	0	0	0	0	0	0	0	0	0	0	0	0	0	0	0	0	0	0	0	0	0	0	0	D_0__Bacteria; D_1__Planctomycetes; D_2__Planctomycetacia; D_3__Planctomycetales; D_4__Planctomycetaceae; D_5__Singulisphaera; D_6__uncultured bacterium
New.CleanUp.ReferenceOTU3300	0	0	0	0	0	0	0	0	0	0	0	0	0	0	0	0	0	0	24	0	0	0	0	0	0	0	1	0	0	0	0	0	D_0__Bacteria; D_1__Bacteroidetes; D_2__Flavobacteriia; D_3__Flavobacteriales; D_4__Flavobacteriaceae; D_5__Empedobacter
New.CleanUp.ReferenceOTU3303	0	4	6	0	0	0	0	0	0	0	1	1	0	0	0	0	0	0	0	0	0	0	0	0	0	0	0	0	0	0	0	0	D_0__Bacteria; D_1__Firmicutes; D_2__Clostridia; D_3__Clostridiales; D_4__Lachnospiraceae; D_5__uncultured; D_6__uncultured bacterium
New.CleanUp.ReferenceOTU3310	1	5	6	0	1	0	0	0	0	0	5	11	0	0	0	0	13	7	0	0	0	0	0	0	0	0	0	0	0	0	0	0	D_0__Bacteria; D_1__Firmicutes; D_2__Clostridia; D_3__Clostridiales; D_4__Lachnospiraceae; D_5__uncultured; D_6__uncultured bacterium
New.CleanUp.ReferenceOTU3317	1	6	9	5	5	0	0	0	0	0	3	7	4	0	0	7	4	7	0	0	0	0	0	0	0	0	0	0	0	0	0	0	D_0__Bacteria; D_1__Firmicutes; D_2__Clostridia; D_3__Clostridiales; D_4__Lachnospiraceae; D_5__Roseburia; D_6__uncultured bacterium
New.CleanUp.ReferenceOTU3320	0	43	0	0	0	0	0	0	0	0	17	0	0	0	0	0	0	1	0	0	5	0	0	0	0	0	0	0	0	0	0	0	D_0__Bacteria; D_1__Cyanobacteria; D_2__Chloroplast; D_3__uncultured bacterium; D_4__uncultured bacterium; D_5__uncultured bacterium; D_6__uncultured bacterium
